# Supplementary material for: Voxel level quantification of [11C]CURB, a radioligand for Fatty Acid Amide Hydrolase, using high resolution positron emission tomography
Source: PLoS One. 2018 Feb 14;13(2):e0192410. doi: 10.1371/journal.pone.0192410 (PMC5812639; doi:10.1371/journal.pone.0192410)
Supplement: S1 File — This MS-Excel file contains all the simulations performed. (XLSX) [file pone.0192410.s005.xlsx]

## Sheet: k3 cte, sf variable
Simulated TAC							BAFPIC parameters					BAFPIC Ki results (mL•cm-3•min-1)								BAFPIC lk3 results (mL•cm-3•min-1)
number of noisy TACs	Noise level (sf)	Vb	k3/k3p	Ki	lk3		θmin	θmax	#basis functions	Vb		mean	Std Dev	CoV (%)	median	skewness	kurtosis	bias:(%)		mean	Std Dev	CoV (%)	median	skewness	kurtosis	bias:(%)
				mL•cm-3•min-1	mL•cm-3•min-1		min-1	min-1						% std / mean				%(mean-simulated) /simulated				% std / mean				%(mean-simulated) /simulated
5000	1	0.05	1	0.10195	0.1519		0.06	3	50	0.05		0.10155	0.00056632	0.55765	0.10142	1.8885	6.0451	-0.38404		0.1515	0.00087496	0.57752	0.1514	0.72301	3.835	-0.26177
5000	1	0.05	1	0.10195	0.1519		0.01	3	50	0.05		0.10154	0.00024924	0.24546	0.10154	0.42779	6.8876	-0.40117		0.15149	0.00066404	0.43834	0.15149	0.045806	3.0566	-0.26989
5000	1	0.05	1	0.10195	0.1519		0.01	0.1	50	0.05		0.092798	0.00027354	0.29477	0.092797	0.0026751	3.0158	-8.9738		0.14003	0.00073589	0.52554	0.14001	0.03817	3.0083	-7.817
5000	1	0.05	1	0.10195	0.1519		0.01	0.2	50	0.05		0.10182	0.00027656	0.27163	0.10181	1.0017	7.2336	-0.12632		0.15181	0.00067524	0.4448	0.1518	0.10918	3.134	-0.061912
5000	1	0.05	1	0.10195	0.1519		0.01	0.5	50	0.05		0.10228	0.0003305	0.32314	0.1023	-2.2768	13.5512	0.32538		0.15232	0.00070473	0.46267	0.15234	-0.31884	3.7896	0.27536
5000	1	0.05	1	0.10195	0.1519		0.01	1	50	0.05		0.10245	0.00046545	0.45433	0.10252	-2.8171	12.7405	0.49353		0.1525	0.00079248	0.51964	0.15255	-0.82711	5.022	0.3977
5000	1	0.05	1	0.10195	0.1519		0.01	2	50	0.05		0.10208	0.00024144	0.23653	0.10208	-0.0087888	3.0139	0.12837		0.1521	0.00065725	0.43212	0.1521	0.026331	3.0029	0.12974
5000	1	0.05	1	0.10195	0.1519		0.01	3	50	0.05		0.10154	0.00024924	0.24546	0.10154	0.42779	6.8876	-0.40117		0.15149	0.00066404	0.43834	0.15149	0.045806	3.0566	-0.26989
5000	1	0.05	1	0.10195	0.1519		0.02	0.1	50	0.05		0.092798	0.00027354	0.29477	0.092797	0.0026751	3.0158	-8.9738		0.14003	0.00073589	0.52554	0.14001	0.03817	3.0083	-7.817
5000	1	0.05	1	0.10195	0.1519		0.02	0.2	50	0.05		0.10203	0.00048899	0.47924	0.10218	-0.70532	2.532	0.085905		0.15204	0.00080539	0.52971	0.15208	-0.20383	2.9478	0.093855
5000	1	0.05	1	0.10195	0.1519		0.02	0.5	50	0.05		0.10193	0.00071975	0.70614	0.10181	0.01376	1.427	-0.019231		0.15192	0.00099671	0.65609	0.15192	0.010368	2.3725	0.01019
5000	1	0.05	1	0.10195	0.1519		0.02	1	50	0.05		0.10179	0.00024959	0.24521	0.10178	0.35513	5.3107	-0.15809		0.15177	0.00066245	0.43648	0.15177	0.043446	3.0387	-0.085533
5000	1	0.05	1	0.10195	0.1519		0.02	2	50	0.05		0.10141	0.00049423	0.48734	0.10133	2.6838	11.3594	-0.5235		0.15134	0.00082015	0.54192	0.15127	0.84446	4.7311	-0.36671
5000	1	0.05	1	0.10195	0.1519		0.02	3	50	0.05		0.1024	0.00085561	0.83553	0.10272	-1.4438	3.5682	0.44714		0.15244	0.0011263	0.73883	0.15268	-0.89095	3.3527	0.3546
5000	1	0.05	1	0.10195	0.1519		0.03	0.1	50	0.05		0.092798	0.00027354	0.29477	0.092797	0.0026751	3.0158	-8.9738		0.14003	0.00073589	0.52554	0.14001	0.03817	3.0083	-7.817
5000	1	0.05	1	0.10195	0.1519		0.03	0.2	50	0.05		0.10188	0.00040582	0.39833	0.10179	0.73683	3.094	-0.065301		0.15187	0.00075251	0.49549	0.15185	0.18813	3.001	-0.018115
5000	1	0.05	1	0.10195	0.1519		0.03	0.5	50	0.05		0.1021	0.00032606	0.31936	0.10213	-1.5015	7.8443	0.14958		0.15212	0.00070167	0.46126	0.15213	-0.20574	3.3933	0.14443
5000	1	0.05	1	0.10195	0.1519		0.03	1	50	0.05		0.10163	0.00055191	0.54304	0.10149	1.6135	4.9317	-0.30825		0.15159	0.00086296	0.56927	0.15149	0.58635	3.4712	-0.20399
5000	1	0.05	1	0.10195	0.1519		0.03	2	50	0.05		0.10236	0.00061393	0.59977	0.10252	-1.8819	5.7534	0.40671		0.1524	0.00090794	0.59575	0.15251	-0.80211	3.9389	0.33058
5000	1	0.05	1	0.10195	0.1519		0.03	3	50	0.05		0.10193	0.00024188	0.23729	0.10193	-0.0086556	3.0139	-0.012153		0.15194	0.00065852	0.43341	0.15193	0.026514	3.003	0.024461
5000	1	0.05	1	0.10195	0.1519		0.04	0.1	50	0.05		0.092798	0.00027354	0.29477	0.092797	0.0026751	3.0158	-8.9738		0.14003	0.00073589	0.52554	0.14001	0.03817	3.0083	-7.817
5000	1	0.05	1	0.10195	0.1519		0.04	0.2	50	0.05		0.10196	0.00033997	0.33344	0.10198	-0.31279	4.0634	0.01322		0.15196	0.00070901	0.46656	0.15195	-0.016493	3.1345	0.04185
5000	1	0.05	1	0.10195	0.1519		0.04	0.5	50	0.05		0.10186	0.00056301	0.55272	0.10167	0.45725	1.9368	-0.082191		0.15185	0.00086613	0.57039	0.15181	0.19745	2.7538	-0.03373
5000	1	0.05	1	0.10195	0.1519		0.04	1	50	0.05		0.10201	0.00025062	0.24568	0.10201	-0.24046	4.9123	0.063552		0.15202	0.00066199	0.43545	0.15202	0.0037432	3.0479	0.081131
5000	1	0.05	1	0.10195	0.1519		0.04	2	50	0.05		0.10166	0.00075896	0.74653	0.10135	0.97496	2.4485	-0.2766		0.15162	0.001039	0.68525	0.15143	0.54894	2.7892	-0.18472
5000	1	0.05	1	0.10195	0.1519		0.04	3	50	0.05		0.10217	0.0002454	0.24018	0.10218	-0.25498	4.779	0.22375		0.15221	0.00065845	0.43261	0.1522	0.011118	3.0346	0.20084
5000	1	0.05	1	0.10195	0.1519		0.05	0.1	50	0.05		0.092798	0.00027354	0.29477	0.092797	0.0026751	3.0158	-8.9738		0.14003	0.00073589	0.52554	0.14001	0.03817	3.0083	-7.817
5000	1	0.05	1	0.10195	0.1519		0.05	0.2	50	0.05		0.10194	0.00038403	0.37674	0.10191	0.10458	2.5247	-0.01066		0.15194	0.00073465	0.48353	0.15193	0.056586	2.9728	0.023111
5000	1	0.05	1	0.10195	0.1519		0.05	0.5	50	0.05		0.10186	0.00033091	0.32487	0.10182	1.1446	5.8199	-0.088179		0.15185	0.0007078	0.46612	0.15183	0.19909	3.2155	-0.033961
5000	1	0.05	1	0.10195	0.1519		0.05	1	50	0.05		0.10215	0.00036558	0.35788	0.1022	-1.7463	7.755	0.19947		0.15218	0.00072387	0.47568	0.15219	-0.30403	3.5411	0.18106
5000	1	0.05	1	0.10195	0.1519		0.05	2	50	0.05		0.10177	0.00077433	0.76086	0.10141	0.58308	1.7512	-0.17204		0.15174	0.0010471	0.69009	0.15158	0.33108	2.4535	-0.10616
5000	1	0.05	1	0.10195	0.1519		0.05	3	50	0.05		0.10192	0.00024365	0.23906	0.10192	0.074381	3.489	-0.024385		0.15192	0.00065891	0.43371	0.15192	0.02843	3.0054	0.015243
5000	1	0.05	1	0.10195	0.1519		0.06	0.1	50	0.05		0.092798	0.00027354	0.29477	0.092797	0.0026751	3.0158	-8.9738		0.14003	0.00073589	0.52554	0.14001	0.03817	3.0083	-7.817
5000	1	0.05	1	0.10195	0.1519		0.06	0.2	50	0.05		0.10195	0.00034956	0.34289	0.10196	-0.054685	3.2207	-0.00020264		0.15195	0.00071487	0.47047	0.15194	0.031377	3.0714	0.031465
5000	1	0.05	1	0.10195	0.1519		0.06	0.5	50	0.05		0.10199	0.00031369	0.30759	0.10201	-0.6892	5.5683	0.038336		0.15199	0.00069377	0.45645	0.15199	-0.074841	3.2065	0.061244
5000	1	0.05	1	0.10195	0.1519		0.06	1	50	0.05		0.10214	0.00039245	0.38424	0.1022	-1.6113	6.4377	0.18635		0.15216	0.00074031	0.48654	0.15218	-0.33238	3.5343	0.17083
5000	1	0.05	1	0.10195	0.1519		0.06	2	50	0.05		0.10222	0.00059484	0.58191	0.1024	-1.4057	3.9724	0.27099		0.15225	0.00089202	0.5859	0.15235	-0.56754	3.3427	0.23015
5000	1	0.05	1	0.10195	0.1519		0.06	3	50	0.05		0.10155	0.00056632	0.55765	0.10142	1.8885	6.0451	-0.38404		0.1515	0.00087496	0.57752	0.1514	0.72301	3.835	-0.26177
5000	1	0.05	1	0.10195	0.1519		0.07	0.1	50	0.05		0.092798	0.00027354	0.29477	0.092797	0.0026751	3.0158	-8.9738		0.14003	0.00073589	0.52554	0.14001	0.03817	3.0083	-7.817
5000	1	0.05	1	0.10195	0.1519		0.07	0.2	50	0.05		0.10194	0.00034569	0.33911	0.10193	0.080931	3.1422	-0.0047958		0.15194	0.0007133	0.46945	0.15193	0.048489	3.023	0.028052
5000	1	0.05	1	0.10195	0.1519		0.07	0.5	50	0.05		0.10201	0.0004112	0.40309	0.1021	-0.7219	3.1024	0.06279		0.15202	0.00075095	0.49399	0.15203	-0.13248	3.0319	0.077885
5000	1	0.05	1	0.10195	0.1519		0.07	1	50	0.05		0.10208	0.00033153	0.32478	0.10211	-1.4309	7.1169	0.13068		0.1521	0.00070362	0.46261	0.1521	-0.20897	3.3924	0.1302
5000	1	0.05	1	0.10195	0.1519		0.07	2	50	0.05		0.10198	0.00024855	0.24373	0.10198	-0.15516	4.7166	0.031417		0.15199	0.00066139	0.43517	0.15198	0.0086576	3.0428	0.057077
5000	1	0.05	1	0.10195	0.1519		0.07	3	50	0.05		0.10225	0.0003245	0.31737	0.10227	-2.1296	12.6411	0.29339		0.15228	0.00070128	0.46052	0.1523	-0.28275	3.6753	0.25168
5000	20	0.05	1	0.10195	0.1519		0.06	3	50	0.05		0.10136	0.0069199	6.8272	0.10174	-0.31892	3.4189	-0.57742		0.15123	0.014799	9.7858	0.15111	0.10414	3.378	-0.44127
5000	20	0.05	1	0.10195	0.1519		0.01	3	50	0.05		0.10137	0.0069425	6.849	0.10177	-0.33229	3.4678	-0.57021		0.15124	0.014816	9.7964	0.15116	0.09196	3.391	-0.43683
5000	20	0.05	1	0.10195	0.1519		0.01	0.1	50	0.05		0.092802	0.0056821	6.1228	0.092849	-0.074063	3.2342	-8.97		0.14122	0.015527	10.9948	0.14028	0.38267	3.3878	-7.0326
5000	20	0.05	1	0.10195	0.1519		0.01	0.2	50	0.05		0.10125	0.0068117	6.7275	0.10168	-0.38499	3.4902	-0.68102		0.1512	0.014835	9.8112	0.15097	0.10191	3.4065	-0.45814
5000	20	0.05	1	0.10195	0.1519		0.01	0.5	50	0.05		0.10137	0.0069286	6.8347	0.10171	-0.33229	3.4855	-0.56185		0.15125	0.01481	9.7917	0.15101	0.094587	3.4053	-0.42943
5000	20	0.05	1	0.10195	0.1519		0.01	1	50	0.05		0.10136	0.0069437	6.8503	0.10176	-0.33552	3.4911	-0.57209		0.15123	0.014828	9.8049	0.15106	0.094294	3.4083	-0.4399
5000	20	0.05	1	0.10195	0.1519		0.01	2	50	0.05		0.10134	0.0069483	6.8563	0.10178	-0.32178	3.4444	-0.59274		0.15121	0.014827	9.8057	0.15101	0.099821	3.3866	-0.45696
5000	20	0.05	1	0.10195	0.1519		0.01	3	50	0.05		0.10137	0.0069425	6.849	0.10177	-0.33229	3.4678	-0.57021		0.15124	0.014816	9.7964	0.15116	0.09196	3.391	-0.43683
5000	20	0.05	1	0.10195	0.1519		0.02	0.1	50	0.05		0.092803	0.0056791	6.1195	0.092851	-0.069083	3.2139	-8.9684		0.14122	0.015523	10.9922	0.14029	0.38457	3.3848	-7.0307
5000	20	0.05	1	0.10195	0.1519		0.02	0.2	50	0.05		0.10126	0.0067914	6.7069	0.10164	-0.37973	3.4733	-0.67298		0.15122	0.01481	9.7942	0.15109	0.10894	3.3986	-0.45036
5000	20	0.05	1	0.10195	0.1519		0.02	0.5	50	0.05		0.10137	0.0069238	6.8304	0.10173	-0.32636	3.4411	-0.5681		0.15124	0.014811	9.7929	0.15102	0.099175	3.3854	-0.43284
5000	20	0.05	1	0.10195	0.1519		0.02	1	50	0.05		0.10136	0.006932	6.8388	0.10173	-0.32433	3.4223	-0.57254		0.15124	0.014818	9.7979	0.15109	0.099977	3.3757	-0.43754
5000	20	0.05	1	0.10195	0.1519		0.02	2	50	0.05		0.10135	0.0069365	6.844	0.10172	-0.32075	3.4168	-0.58409		0.15122	0.014813	9.7961	0.15104	0.099767	3.3735	-0.44931
5000	20	0.05	1	0.10195	0.1519		0.02	3	50	0.05		0.10137	0.0069403	6.8462	0.10167	-0.32859	3.4637	-0.56187		0.15125	0.014827	9.803	0.15116	0.096166	3.397	-0.42872
5000	20	0.05	1	0.10195	0.1519		0.03	0.1	50	0.05		0.092803	0.0056779	6.1183	0.09285	-0.069341	3.2135	-8.9689		0.14122	0.015521	10.9908	0.1403	0.38453	3.3861	-7.0312
5000	20	0.05	1	0.10195	0.1519		0.03	0.2	50	0.05		0.10126	0.0067877	6.7031	0.10165	-0.38059	3.4762	-0.67165		0.15122	0.014808	9.7925	0.15104	0.10923	3.3968	-0.44811
5000	20	0.05	1	0.10195	0.1519		0.03	0.5	50	0.05		0.10137	0.0069146	6.8211	0.10173	-0.32094	3.442	-0.56484		0.15125	0.014793	9.7806	0.15109	0.10261	3.3855	-0.43063
5000	20	0.05	1	0.10195	0.1519		0.03	1	50	0.05		0.10135	0.0069331	6.8406	0.10172	-0.32793	3.4552	-0.5833		0.15122	0.014819	9.7996	0.15104	0.095454	3.3899	-0.44758
5000	20	0.05	1	0.10195	0.1519		0.03	2	50	0.05		0.10136	0.0069295	6.8364	0.10175	-0.33019	3.4837	-0.57422		0.15124	0.014818	9.7983	0.15102	0.096293	3.4043	-0.43775
5000	20	0.05	1	0.10195	0.1519		0.03	3	50	0.05		0.10136	0.0069206	6.8276	0.1018	-0.32136	3.4383	-0.57279		0.15124	0.014793	9.7813	0.15098	0.10045	3.3904	-0.4366
5000	20	0.05	1	0.10195	0.1519		0.04	0.1	50	0.05		0.092803	0.0056784	6.1188	0.092849	-0.070041	3.2195	-8.9692		0.14122	0.015522	10.9912	0.14028	0.38418	3.3868	-7.0315
5000	20	0.05	1	0.10195	0.1519		0.04	0.2	50	0.05		0.10126	0.0067916	6.7071	0.10166	-0.37609	3.4739	-0.67273		0.15122	0.014811	9.7945	0.15097	0.11051	3.398	-0.44995
5000	20	0.05	1	0.10195	0.1519		0.04	0.5	50	0.05		0.10136	0.0069235	6.8306	0.10175	-0.33037	3.4767	-0.57566		0.15123	0.014813	9.7947	0.15102	0.097361	3.3996	-0.43942
5000	20	0.05	1	0.10195	0.1519		0.04	1	50	0.05		0.10136	0.0069263	6.8337	0.10176	-0.3245	3.4505	-0.57938		0.15123	0.014808	9.792	0.15104	0.099506	3.3916	-0.44321
5000	20	0.05	1	0.10195	0.1519		0.04	2	50	0.05		0.10135	0.0069217	6.8292	0.10177	-0.32492	3.4586	-0.58154		0.15123	0.014804	9.7893	0.15112	0.10157	3.3921	-0.44432
5000	20	0.05	1	0.10195	0.1519		0.04	3	50	0.05		0.10137	0.0069464	6.8529	0.10177	-0.32179	3.4003	-0.57003		0.15123	0.014828	9.8046	0.15103	0.10062	3.3734	-0.43822
5000	20	0.05	1	0.10195	0.1519		0.05	0.1	50	0.05		0.092802	0.0056783	6.1187	0.092849	-0.069562	3.2176	-8.9695		0.14122	0.015521	10.9911	0.1403	0.38445	3.3865	-7.0319
5000	20	0.05	1	0.10195	0.1519		0.05	0.2	50	0.05		0.10126	0.0067868	6.7021	0.10167	-0.37939	3.4703	-0.66998		0.15122	0.014807	9.7914	0.151	0.10954	3.3952	-0.44676
5000	20	0.05	1	0.10195	0.1519		0.05	0.5	50	0.05		0.10136	0.0069172	6.8241	0.10174	-0.32266	3.4583	-0.57172		0.15124	0.014802	9.787	0.15104	0.10178	3.3904	-0.43529
5000	20	0.05	1	0.10195	0.1519		0.05	1	50	0.05		0.10137	0.0069125	6.8193	0.10174	-0.32909	3.4562	-0.56799		0.15124	0.014798	9.7841	0.15109	0.10008	3.3884	-0.43145
5000	20	0.05	1	0.10195	0.1519		0.05	2	50	0.05		0.10136	0.0069216	6.8286	0.10174	-0.32304	3.4691	-0.57262		0.15124	0.014802	9.7875	0.1511	0.10183	3.3944	-0.43754
5000	20	0.05	1	0.10195	0.1519		0.05	3	50	0.05		0.10136	0.0069426	6.8493	0.1017	-0.33359	3.4788	-0.57353		0.15123	0.014827	9.8039	0.15102	0.094258	3.4019	-0.43946
5000	20	0.05	1	0.10195	0.1519		0.06	0.1	50	0.05		0.092803	0.0056752	6.1153	0.092849	-0.060807	3.1642	-8.9691		0.14122	0.015518	10.9885	0.1403	0.38722	3.3776	-7.0314
5000	20	0.05	1	0.10195	0.1519		0.06	0.2	50	0.05		0.10126	0.0067863	6.7021	0.10166	-0.36991	3.4177	-0.67662		0.15121	0.014805	9.7906	0.15097	0.11433	3.3772	-0.45202
5000	20	0.05	1	0.10195	0.1519		0.06	0.5	50	0.05		0.10137	0.0069069	6.8135	0.10171	-0.31884	3.4086	-0.56482		0.15125	0.014793	9.7805	0.1511	0.10443	3.3729	-0.42796
5000	20	0.05	1	0.10195	0.1519		0.06	1	50	0.05		0.10137	0.006908	6.8147	0.10174	-0.31387	3.3924	-0.56527		0.15125	0.014785	9.7756	0.15102	0.108	3.3685	-0.42984
5000	20	0.05	1	0.10195	0.1519		0.06	2	50	0.05		0.10136	0.0069134	6.8204	0.1017	-0.31286	3.3941	-0.57181		0.15124	0.014792	9.7803	0.15099	0.108	3.3727	-0.43565
5000	20	0.05	1	0.10195	0.1519		0.06	3	50	0.05		0.10136	0.0069199	6.8272	0.10174	-0.31892	3.4189	-0.57742		0.15123	0.014799	9.7858	0.15111	0.10414	3.378	-0.44127
5000	20	0.05	1	0.10195	0.1519		0.07	0.1	50	0.05		0.092808	0.0056644	6.1033	0.092849	-0.046982	3.1154	-8.9642		0.14123	0.015506	10.9791	0.14031	0.39148	3.3714	-7.0251
5000	20	0.05	1	0.10195	0.1519		0.07	0.2	50	0.05		0.10126	0.0067705	6.6861	0.10169	-0.35467	3.3478	-0.67059		0.15122	0.014786	9.7772	0.15106	0.12162	3.3584	-0.44478
5000	20	0.05	1	0.10195	0.1519		0.07	0.5	50	0.05		0.10138	0.0068914	6.7979	0.10175	-0.29682	3.3219	-0.5594		0.15126	0.014769	9.7644	0.15104	0.11485	3.35	-0.4221
5000	20	0.05	1	0.10195	0.1519		0.07	1	50	0.05		0.10137	0.0069043	6.8108	0.10171	-0.3094	3.3427	-0.56371		0.15125	0.014787	9.7764	0.1511	0.10814	3.3579	-0.42687
5000	20	0.05	1	0.10195	0.1519		0.07	2	50	0.05		0.10137	0.0068982	6.8049	0.10173	-0.30011	3.3356	-0.56427		0.15125	0.014778	9.7704	0.15108	0.11219	3.3519	-0.4254
5000	20	0.05	1	0.10195	0.1519		0.07	3	50	0.05		0.10138	0.0069065	6.8123	0.10174	-0.30685	3.35	-0.55271		0.15127	0.014784	9.7737	0.15098	0.10597	3.3595	-0.41739
5000	40	0.05	1	0.10195	0.1519		0.06	3	50	0.05		0.099733	0.014026	14.0634	0.1008	-0.46124	3.4213	-2.1711		0.14856	0.03037	20.4429	0.14778	0.68717	7.3577	-2.2001
5000	40	0.05	1	0.10195	0.1519		0.01	3	50	0.05		0.098268	0.020561	20.923	0.10054	-4.7341	47.9502	-3.6079		0.1464	0.034846	23.8025	0.14736	-0.91866	9.8124	-3.6238
5000	40	0.05	1	0.10195	0.1519		0.01	0.1	50	0.05		0.089889	0.018483	20.5625	0.091602	-5.5691	62.0842	-11.8271		0.13994	0.038009	27.161	0.13769	-0.005649	8.7805	-7.873
5000	40	0.05	1	0.10195	0.1519		0.01	0.2	50	0.05		0.097445	0.020012	20.5364	0.10016	-5.0813	52.4533	-4.415		0.1469	0.035794	24.3661	0.14724	-0.72666	9.4544	-3.2901
5000	40	0.05	1	0.10195	0.1519		0.01	0.5	50	0.05		0.09824	0.020511	20.8784	0.10068	-4.7873	48.5907	-3.6352		0.14656	0.035018	23.8927	0.14735	-0.88591	9.7351	-3.5122
5000	40	0.05	1	0.10195	0.1519		0.01	1	50	0.05		0.098293	0.020525	20.8814	0.10075	-4.7752	48.5327	-3.5837		0.14652	0.034902	23.8199	0.1475	-0.89762	9.8034	-3.5393
5000	40	0.05	1	0.10195	0.1519		0.01	2	50	0.05		0.098257	0.02057	20.9346	0.10071	-4.7424	47.9649	-3.6188		0.14644	0.034938	23.8581	0.14731	-0.90651	9.8087	-3.5934
5000	40	0.05	1	0.10195	0.1519		0.01	3	50	0.05		0.098268	0.020561	20.923	0.10054	-4.7341	47.9502	-3.6079		0.1464	0.034846	23.8025	0.14736	-0.91866	9.8124	-3.6238
5000	40	0.05	1	0.10195	0.1519		0.02	0.1	50	0.05		0.090348	0.014684	16.2523	0.091636	-1.9503	14.1247	-11.3767		0.14029	0.036648	26.1226	0.1377	0.49818	6.7674	-7.6412
5000	40	0.05	1	0.10195	0.1519		0.02	0.2	50	0.05		0.097908	0.01634	16.6893	0.10007	-2.0382	12.8289	-3.9616		0.14726	0.034256	23.2618	0.14732	-0.1457	6.302	-3.052
5000	40	0.05	1	0.10195	0.1519		0.02	0.5	50	0.05		0.09871	0.016916	17.137	0.10072	-1.8696	11.7326	-3.175		0.14693	0.033444	22.7616	0.14757	-0.2871	6.2374	-3.2712
5000	40	0.05	1	0.10195	0.1519		0.02	1	50	0.05		0.09873	0.016957	17.1756	0.10074	-1.8489	11.5771	-3.155		0.14685	0.033372	22.7252	0.14748	-0.29952	6.2553	-3.3254
5000	40	0.05	1	0.10195	0.1519		0.02	2	50	0.05		0.098714	0.017023	17.2447	0.10067	-1.8638	11.735	-3.1708		0.14678	0.033386	22.7452	0.14742	-0.31226	6.3085	-3.3677
5000	40	0.05	1	0.10195	0.1519		0.02	3	50	0.05		0.098739	0.016973	17.1901	0.1008	-1.8449	11.6587	-3.1462		0.14678	0.033255	22.657	0.14739	-0.31401	6.2805	-3.3739
5000	40	0.05	1	0.10195	0.1519		0.03	0.1	50	0.05		0.09058	0.013582	14.9941	0.091636	-1.0533	6.75	-11.1493		0.14062	0.035879	25.5146	0.13775	0.75767	6.483	-7.4243
5000	40	0.05	1	0.10195	0.1519		0.03	0.2	50	0.05		0.098139	0.015251	15.5399	0.10016	-1.3141	6.8098	-3.7351		0.14759	0.033369	22.6094	0.14731	0.15749	5.5708	-2.8367
5000	40	0.05	1	0.10195	0.1519		0.03	0.5	50	0.05		0.098942	0.015857	16.0266	0.1007	-1.1893	6.2908	-2.9467		0.14726	0.032552	22.1047	0.1475	0.030289	5.4152	-3.0539
5000	40	0.05	1	0.10195	0.1519		0.03	1	50	0.05		0.098945	0.015896	16.0655	0.10069	-1.1783	6.2883	-2.9443		0.14716	0.032469	22.0641	0.1475	0.020578	5.4389	-3.1218
5000	40	0.05	1	0.10195	0.1519		0.03	2	50	0.05		0.098962	0.015898	16.0648	0.1007	-1.1661	6.2474	-2.9269		0.14714	0.032418	22.0318	0.14734	0.020937	5.4479	-3.1326
5000	40	0.05	1	0.10195	0.1519		0.03	3	50	0.05		0.098969	0.015917	16.0833	0.10076	-1.1712	6.3046	-2.9203		0.14709	0.032344	21.9883	0.14734	0.0011708	5.4321	-3.1638
5000	40	0.05	1	0.10195	0.1519		0.04	0.1	50	0.05		0.090804	0.012886	14.1906	0.09169	-0.64295	4.6795	-10.9296		0.14102	0.035271	25.0107	0.13775	0.9544	6.831	-7.1596
5000	40	0.05	1	0.10195	0.1519		0.04	0.2	50	0.05		0.098366	0.014519	14.76	0.10012	-0.97366	4.9997	-3.5118		0.148	0.032631	22.0484	0.14746	0.40068	5.7698	-2.5684
5000	40	0.05	1	0.10195	0.1519		0.04	0.5	50	0.05		0.099168	0.015128	15.2551	0.1007	-0.86772	4.6605	-2.7253		0.14767	0.031779	21.5208	0.14761	0.28471	5.6045	-2.7859
5000	40	0.05	1	0.10195	0.1519		0.04	1	50	0.05		0.09919	0.015183	15.3073	0.10065	-0.86186	4.6708	-2.7042		0.14759	0.031712	21.4865	0.14747	0.27183	5.6286	-2.8372
5000	40	0.05	1	0.10195	0.1519		0.04	2	50	0.05		0.099202	0.01517	15.2917	0.10075	-0.84925	4.6748	-2.6918		0.14756	0.03163	21.4348	0.14754	0.27667	5.6519	-2.8556
5000	40	0.05	1	0.10195	0.1519		0.04	3	50	0.05		0.099195	0.015208	15.3312	0.10064	-0.84718	4.6747	-2.6983		0.1475	0.031589	21.4158	0.14756	0.25884	5.6126	-2.8952
5000	40	0.05	1	0.10195	0.1519		0.05	0.1	50	0.05		0.091056	0.01234	13.552	0.091704	-0.39173	3.8406	-10.6827		0.14152	0.034786	24.5811	0.13792	1.1131	7.4672	-6.8359
5000	40	0.05	1	0.10195	0.1519		0.05	0.2	50	0.05		0.098618	0.013896	14.0906	0.10016	-0.74563	4.1281	-3.2652		0.14849	0.031992	21.5452	0.1475	0.61081	6.4381	-2.2461
5000	40	0.05	1	0.10195	0.1519		0.05	0.5	50	0.05		0.099422	0.014524	14.6081	0.10072	-0.65746	3.9029	-2.4762		0.14816	0.031132	21.012	0.1476	0.50137	6.322	-2.4603
5000	40	0.05	1	0.10195	0.1519		0.05	1	50	0.05		0.099434	0.014561	14.6442	0.10071	-0.6414	3.896	-2.4642		0.14807	0.031039	20.9623	0.14759	0.49874	6.371	-2.5217
5000	40	0.05	1	0.10195	0.1519		0.05	2	50	0.05		0.099452	0.014568	14.6482	0.10074	-0.63523	3.9089	-2.4467		0.14805	0.030984	20.9283	0.14767	0.49828	6.3902	-2.5354
5000	40	0.05	1	0.10195	0.1519		0.05	3	50	0.05		0.099454	0.01458	14.6604	0.10075	-0.6267	3.8842	-2.4451		0.14801	0.030919	20.8901	0.14761	0.48769	6.3656	-2.5629
5000	40	0.05	1	0.10195	0.1519		0.06	0.1	50	0.05		0.091338	0.011874	13	0.091768	-0.20218	3.3479	-10.4062		0.14208	0.034395	24.209	0.13818	1.2471	8.1856	-6.4672
5000	40	0.05	1	0.10195	0.1519		0.06	0.2	50	0.05		0.098898	0.013323	13.4713	0.10021	-0.56318	3.575	-2.9899		0.14905	0.031442	21.0954	0.14771	0.8001	7.3217	-1.8774
5000	40	0.05	1	0.10195	0.1519		0.06	0.5	50	0.05		0.099706	0.013949	13.9897	0.10074	-0.48018	3.3887	-2.1977		0.14873	0.030563	20.5494	0.14784	0.70681	7.2947	-2.0887
5000	40	0.05	1	0.10195	0.1519		0.06	1	50	0.05		0.099733	0.013991	14.0284	0.10078	-0.46861	3.4085	-2.1715		0.14865	0.030469	20.4968	0.14787	0.70365	7.3533	-2.1384
5000	40	0.05	1	0.10195	0.1519		0.06	2	50	0.05		0.099741	0.014009	14.0455	0.10082	-0.46116	3.4043	-2.1636		0.14862	0.030428	20.4743	0.14768	0.70162	7.3741	-2.1621
5000	40	0.05	1	0.10195	0.1519		0.06	3	50	0.05		0.099733	0.014026	14.0634	0.1008	-0.46124	3.4213	-2.1711		0.14856	0.03037	20.4429	0.14778	0.68717	7.3577	-2.2001
5000	40	0.05	1	0.10195	0.1519		0.07	0.1	50	0.05		0.091671	0.011491	12.5356	0.091924	-0.082132	3.13	-10.0795		0.14274	0.034091	23.8836	0.13876	1.347	8.8661	-6.0329
5000	40	0.05	1	0.10195	0.1519		0.07	0.2	50	0.05		0.099231	0.012787	12.8859	0.10023	-0.42604	3.2696	-2.6637		0.14971	0.03096	20.6801	0.14794	0.95798	8.2672	-1.4439
5000	40	0.05	1	0.10195	0.1519		0.07	0.5	50	0.05		0.10004	0.013429	13.4235	0.10075	-0.35492	3.1298	-1.8667		0.14939	0.030085	20.1387	0.1482	0.87262	8.3419	-1.6527
5000	40	0.05	1	0.10195	0.1519		0.07	1	50	0.05		0.10005	0.013479	13.4718	0.10081	-0.34094	3.1442	-1.8555		0.14929	0.030006	20.0984	0.14821	0.86889	8.3956	-1.7153
5000	40	0.05	1	0.10195	0.1519		0.07	2	50	0.05		0.10006	0.01349	13.482	0.10075	-0.33163	3.1515	-1.8519		0.14925	0.029951	20.0672	0.14808	0.87122	8.4375	-1.7418
5000	40	0.05	1	0.10195	0.1519		0.07	3	50	0.05		0.10006	0.013506	13.4975	0.10077	-0.32144	3.1436	-1.8503		0.1492	0.029874	20.0229	0.14806	0.86355	8.4445	-1.7775
5000	60	0.05	1	0.10195	0.1519		0.06	3	50	0.05		0.098045	0.020651	21.0623	0.099916	-0.47205	3.3174	-3.8264		0.14585	0.051543	35.339	0.14236	0.61554	52.1847	-3.9801
5000	60	0.05	1	0.10195	0.1519		0.06	3	50	0.05		0.098045	0.020651	21.0623	0.099916	-0.47205	3.3174	-3.8264		0.14585	0.051543	35.339	0.14236	0.61554	52.1847	-3.9801
5000	60	0.05	1	0.10195	0.1519		0.01	3	50	0.05		0.088577	0.048741	55.0262	0.099208	-3.7721	21.5079	-13.1138		0.13411	0.063973	47.7016	0.13968	-0.76489	8.3309	-11.7111
5000	60	0.05	1	0.10195	0.1519		0.01	0.1	50	0.05		0.07913	0.04709	59.5104	0.088455	-3.8475	22.112	-22.3811		0.13271	0.085799	64.6527	0.12972	3.3185	72.5337	-12.6354
5000	60	0.05	1	0.10195	0.1519		0.01	0.2	50	0.05		0.086382	0.048468	56.1093	0.097357	-3.8356	21.7299	-15.2671		0.13646	0.074777	54.7973	0.13969	0.80732	32.8678	-10.1635
5000	60	0.05	1	0.10195	0.1519		0.01	0.5	50	0.05		0.088196	0.048825	55.3599	0.099086	-3.7734	21.3953	-13.4874		0.13523	0.06802	50.2992	0.1403	0.4624	24.2859	-10.974
5000	60	0.05	1	0.10195	0.1519		0.01	1	50	0.05		0.088416	0.04883	55.2277	0.0992	-3.7752	21.4634	-13.2722		0.13476	0.066979	49.7025	0.14016	0.42116	24.6594	-11.2841
5000	60	0.05	1	0.10195	0.1519		0.01	2	50	0.05		0.088558	0.048726	55.0222	0.099177	-3.7772	21.5541	-13.1332		0.13429	0.064375	47.938	0.13985	-0.67938	8.6725	-11.595
5000	60	0.05	1	0.10195	0.1519		0.01	3	50	0.05		0.088577	0.048741	55.0262	0.099208	-3.7721	21.5079	-13.1138		0.13411	0.063973	47.7016	0.13968	-0.76489	8.3309	-11.7111
5000	60	0.05	1	0.10195	0.1519		0.02	0.1	50	0.05		0.083719	0.029148	34.8167	0.088501	-1.9989	9.7543	-17.8788		0.13606	0.081427	59.8478	0.13027	3.9565	90.8102	-10.43
5000	60	0.05	1	0.10195	0.1519		0.02	0.2	50	0.05		0.090745	0.030968	34.126	0.097445	-2.1003	9.5075	-10.9879		0.13955	0.069462	49.7743	0.13985	1.3612	45.8342	-8.1277
5000	60	0.05	1	0.10195	0.1519		0.02	0.5	50	0.05		0.092469	0.031745	34.3306	0.099118	-2.0138	9.0768	-9.2964		0.13827	0.061729	44.6446	0.14049	1.4502	33.081	-8.9744
5000	60	0.05	1	0.10195	0.1519		0.02	1	50	0.05		0.09267	0.031811	34.3271	0.099274	-1.9986	9.0439	-9.0989		0.13779	0.060736	44.0798	0.14034	1.5002	35.4129	-9.2909
5000	60	0.05	1	0.10195	0.1519		0.02	2	50	0.05		0.092774	0.03185	34.3311	0.099162	-1.9926	9.0227	-8.9973		0.13729	0.057895	42.1693	0.14	0.06353	10.3509	-9.6174
5000	60	0.05	1	0.10195	0.1519		0.02	3	50	0.05		0.092827	0.031866	34.3281	0.099333	-1.9905	9.0073	-8.9448		0.13718	0.057487	41.9065	0.13998	-0.025512	9.9176	-9.6913
5000	60	0.05	1	0.10195	0.1519		0.03	0.1	50	0.05		0.085691	0.023753	27.7197	0.088579	-1.1251	5.7482	-15.9445		0.13901	0.079453	57.1582	0.13051	4.4702	103.317	-8.489
5000	60	0.05	1	0.10195	0.1519		0.03	0.2	50	0.05		0.092704	0.025486	27.4922	0.097537	-1.3517	5.8689	-9.0655		0.14217	0.067064	47.1728	0.14018	1.412	59.9415	-6.4076
5000	60	0.05	1	0.10195	0.1519		0.03	0.5	50	0.05		0.094398	0.026403	27.9699	0.099202	-1.2767	5.5323	-7.4039		0.14085	0.058514	41.544	0.14088	2.0925	42.7984	-7.276
5000	60	0.05	1	0.10195	0.1519		0.03	1	50	0.05		0.094574	0.026553	28.0763	0.099183	-1.2628	5.4958	-7.2313		0.14031	0.057567	41.0297	0.14047	2.1734	45.8926	-7.6325
5000	60	0.05	1	0.10195	0.1519		0.03	2	50	0.05		0.094641	0.026598	28.104	0.099396	-1.2519	5.4773	-7.1658		0.13977	0.054605	39.0692	0.14022	0.58557	16.5293	-7.9884
5000	60	0.05	1	0.10195	0.1519		0.03	3	50	0.05		0.094681	0.026653	28.1501	0.09937	-1.2524	5.4753	-7.1262		0.1396	0.054182	38.8122	0.14	0.48702	16.1033	-8.0968
5000	60	0.05	1	0.10195	0.1519		0.04	0.1	50	0.05		0.087073	0.021076	24.2053	0.088945	-0.64452	4.2098	-14.589		0.14143	0.078971	55.8379	0.13154	4.3781	112.073	-6.893
5000	60	0.05	1	0.10195	0.1519		0.04	0.2	50	0.05		0.094087	0.022606	24.0273	0.097641	-0.94236	4.4046	-7.7096		0.14494	0.064826	44.7253	0.14134	2.825	61.2743	-4.5803
5000	60	0.05	1	0.10195	0.1519		0.04	0.5	50	0.05		0.095714	0.023616	24.6739	0.099282	-0.88655	4.1633	-6.1136		0.14311	0.056925	39.7783	0.14151	2.473	52.8487	-5.7897
5000	60	0.05	1	0.10195	0.1519		0.04	1	50	0.05		0.095886	0.023763	24.7828	0.099394	-0.87137	4.1346	-5.9446		0.14254	0.055948	39.2505	0.14138	2.6014	57.4184	-6.1616
5000	60	0.05	1	0.10195	0.1519		0.04	2	50	0.05		0.095936	0.023833	24.8422	0.099348	-0.8596	4.1103	-5.8959		0.14197	0.052945	37.2923	0.141	0.9145	25.9348	-6.5345
5000	60	0.05	1	0.10195	0.1519		0.04	3	50	0.05		0.095982	0.023868	24.8668	0.099425	-0.86401	4.1279	-5.8505		0.14182	0.052472	36.9989	0.14082	0.80727	25.6965	-6.6354
5000	60	0.05	1	0.10195	0.1519		0.05	0.1	50	0.05		0.08822	0.01948	22.0814	0.089279	-0.3622	3.6056	-13.4643		0.14368	0.079355	55.2287	0.13272	4.0216	119.321	-5.4087
5000	60	0.05	1	0.10195	0.1519		0.05	0.2	50	0.05		0.095195	0.020746	21.7928	0.097855	-0.69567	3.793	-6.6219		0.14711	0.064254	43.6768	0.14208	2.9292	67.8953	-3.1513
5000	60	0.05	1	0.10195	0.1519		0.05	0.5	50	0.05		0.096822	0.021775	22.4899	0.099532	-0.65084	3.5926	-5.0269		0.14522	0.056217	38.7113	0.14226	2.5909	62.7566	-4.3961
5000	60	0.05	1	0.10195	0.1519		0.05	1	50	0.05		0.096984	0.021903	22.5842	0.099642	-0.63541	3.5617	-4.8678		0.14463	0.055126	38.1154	0.14195	2.6825	67.1567	-4.7872
5000	60	0.05	1	0.10195	0.1519		0.05	2	50	0.05		0.097033	0.022	22.673	0.09963	-0.62876	3.5658	-4.8192		0.14404	0.052136	36.1953	0.14166	0.97535	37.2025	-5.1736
5000	60	0.05	1	0.10195	0.1519		0.05	3	50	0.05		0.097065	0.022001	22.6657	0.099635	-0.62284	3.551	-4.788		0.14389	0.051656	35.8999	0.14168	0.8757	37.44	-5.2741
5000	60	0.05	1	0.10195	0.1519		0.06	0.1	50	0.05		0.089244	0.018422	20.642	0.089882	-0.19974	3.3877	-12.4596		0.14575	0.080229	55.0439	0.13433	3.3605	128.795	-4.0459
5000	60	0.05	1	0.10195	0.1519		0.06	0.2	50	0.05		0.096214	0.01939	20.1529	0.098206	-0.54005	3.56	-5.6227		0.14919	0.064263	43.0742	0.14307	2.8424	74.6871	-1.7832
5000	60	0.05	1	0.10195	0.1519		0.06	0.5	50	0.05		0.09782	0.020394	20.849	0.09987	-0.50361	3.3694	-4.0478		0.14724	0.056083	38.0906	0.14327	2.401	73.7145	-3.071
5000	60	0.05	1	0.10195	0.1519		0.06	1	50	0.05		0.097965	0.020547	20.9739	0.09991	-0.48788	3.3409	-3.9053		0.1466	0.054966	37.4932	0.14287	2.4475	78.1736	-3.4869
5000	60	0.05	1	0.10195	0.1519		0.06	2	50	0.05		0.098031	0.020617	21.0307	0.099951	-0.4761	3.327	-3.8405		0.14604	0.05199	35.6008	0.14253	0.72542	51.5598	-3.8608
5000	60	0.05	1	0.10195	0.1519		0.06	3	50	0.05		0.098045	0.020651	21.0623	0.099916	-0.47205	3.3174	-3.8264		0.14585	0.051543	35.339	0.14236	0.61554	52.1847	-3.9801
5000	60	0.05	1	0.10195	0.1519		0.07	0.1	50	0.05		0.090205	0.017678	19.5975	0.090369	-0.087191	3.2512	-11.5173		0.14767	0.081751	55.3618	0.13588	2.2258	145.435	-2.787
5000	60	0.05	1	0.10195	0.1519		0.07	0.2	50	0.05		0.097169	0.018326	18.8599	0.098647	-0.41459	3.3899	-4.6862		0.15113	0.064752	42.8461	0.14444	2.4789	84.1543	-0.5091
5000	60	0.05	1	0.10195	0.1519		0.07	0.5	50	0.05		0.09877	0.019316	19.5561	0.1002	-0.38729	3.211	-3.1153		0.14911	0.056465	37.869	0.14431	1.8112	89.5139	-1.8391
5000	60	0.05	1	0.10195	0.1519		0.07	1	50	0.05		0.098909	0.019474	19.6886	0.10028	-0.37174	3.1883	-2.9795		0.1486	0.054848	36.9096	0.14401	2.1231	97.6652	-2.1719
5000	60	0.05	1	0.10195	0.1519		0.07	2	50	0.05		0.098968	0.019545	19.7488	0.1003	-0.36237	3.1852	-2.9214		0.14801	0.051807	35.0026	0.14376	0.27222	74.3514	-2.5616
5000	60	0.05	1	0.10195	0.1519		0.07	3	50	0.05		0.099001	0.019571	19.7688	0.10034	-0.3586	3.1748	-2.8888		0.14785	0.051366	34.7412	0.14351	0.15325	75.7701	-2.6631
5000	80	0.05	1	0.10195	0.1519		0.06	3	50	0.05		0.097687	0.026907	27.5446	0.099603	-0.4281	3.4133	-4.1779		0.14428	0.07183	49.7837	0.13773	2.6969	60.6209	-5.0136
5000	80	0.05	1	0.10195	0.1519		0.01	3	50	0.05		0.078792	0.07333	93.0676	0.097478	-3.0391	14.0539	-22.7119		0.12235	0.087034	71.1341	0.13195	-0.54944	10.2656	-19.452
5000	80	0.05	1	0.10195	0.1519		0.01	0.1	50	0.05		0.067851	0.071874	105.93	0.085326	-2.9479	13.6565	-33.4446		0.12682	0.17133	135.094	0.12209	8.1682	391.554	-16.5083
5000	80	0.05	1	0.10195	0.1519		0.01	0.2	50	0.05		0.074849	0.073042	97.5854	0.094222	-3.0065	13.7857	-26.58		0.12837	0.11772	91.7039	0.1317	1.4797	45.0613	-15.4893
5000	80	0.05	1	0.10195	0.1519		0.01	0.5	50	0.05		0.077456	0.0734	94.7642	0.096638	-3.0201	13.8862	-24.0232		0.12468	0.097194	77.9571	0.13315	-0.52482	13.2852	-17.9222
5000	80	0.05	1	0.10195	0.1519		0.01	1	50	0.05		0.078014	0.073413	94.1022	0.097203	-3.0207	13.9124	-23.4754		0.12335	0.091641	74.291	0.13265	-0.66048	13.0364	-18.7928
5000	80	0.05	1	0.10195	0.1519		0.01	2	50	0.05		0.078501	0.073415	93.5209	0.097365	-3.0383	14.0286	-22.9972		0.12238	0.088803	72.5646	0.13252	-0.85354	13.5493	-19.4353
5000	80	0.05	1	0.10195	0.1519		0.01	3	50	0.05		0.078792	0.07333	93.0676	0.097478	-3.0391	14.0539	-22.7119		0.12235	0.087034	71.1341	0.13195	-0.54944	10.2656	-19.452
5000	80	0.05	1	0.10195	0.1519		0.02	0.1	50	0.05		0.077865	0.042331	54.3651	0.085704	-1.8234	8.6676	-23.6218		0.13447	0.17877	132.951	0.12396	4.3048	408.455	-11.4778
5000	80	0.05	1	0.10195	0.1519		0.02	0.2	50	0.05		0.084589	0.043821	51.8047	0.094388	-1.951	8.7395	-17.0256		0.13514	0.11403	84.3761	0.13282	1.4976	59.1701	-11.0308
5000	80	0.05	1	0.10195	0.1519		0.02	0.5	50	0.05		0.086825	0.044686	51.4674	0.09688	-1.9179	8.4654	-14.833		0.13086	0.090076	68.8348	0.13362	-0.41557	19.5632	-13.8522
5000	80	0.05	1	0.10195	0.1519		0.02	1	50	0.05		0.087317	0.044857	51.3723	0.097288	-1.8991	8.3503	-14.3504		0.12942	0.083909	64.8332	0.13323	-0.59173	20.1252	-14.7968
5000	80	0.05	1	0.10195	0.1519		0.02	2	50	0.05		0.087696	0.044914	51.2157	0.097764	-1.896	8.3356	-13.978		0.1284	0.080726	62.8712	0.13299	-0.77227	21.3378	-15.4716
5000	80	0.05	1	0.10195	0.1519		0.02	3	50	0.05		0.087927	0.044884	51.0471	0.097796	-1.8894	8.3031	-13.7518		0.12837	0.078034	60.7884	0.13263	-0.18573	15.9264	-15.4908
5000	80	0.05	1	0.10195	0.1519		0.03	0.1	50	0.05		0.082024	0.03329	40.586	0.086528	-1.0804	5.8373	-19.5415		0.14085	0.19467	138.214	0.1261	-0.83402	441.812	-7.2767
5000	80	0.05	1	0.10195	0.1519		0.03	0.2	50	0.05		0.088604	0.034628	39.082	0.094885	-1.2955	5.9729	-13.0876		0.14148	0.11308	79.9277	0.1346	1.1988	77.2528	-6.8585
5000	80	0.05	1	0.10195	0.1519		0.03	0.5	50	0.05		0.090741	0.035628	39.2633	0.097252	-1.2678	5.7222	-10.9914		0.13674	0.086415	63.1965	0.13496	0.4184	23.4739	-9.9797
5000	80	0.05	1	0.10195	0.1519		0.03	1	50	0.05		0.091151	0.035879	39.3621	0.097869	-1.2477	5.6348	-10.5892		0.13521	0.079647	58.9046	0.13452	0.37713	24.089	-10.9854
5000	80	0.05	1	0.10195	0.1519		0.03	2	50	0.05		0.091503	0.036034	39.3798	0.098064	-1.2345	5.607	-10.2443		0.13363	0.076155	56.9876	0.134	0.017647	25.4246	-12.0254
5000	80	0.05	1	0.10195	0.1519		0.03	3	50	0.05		0.091726	0.036097	39.3535	0.098127	-1.2321	5.6028	-10.025		0.1333	0.073582	55.2006	0.13366	0.54491	20.1259	-12.2453
5000	80	0.05	1	0.10195	0.1519		0.04	0.1	50	0.05		0.084624	0.029109	34.3976	0.087229	-0.64093	4.4646	-16.9915		0.14867	0.21683	145.851	0.1286	8.7644	491.543	-2.1279
5000	80	0.05	1	0.10195	0.1519		0.04	0.2	50	0.05		0.091152	0.030158	33.0853	0.095251	-0.9022	4.6647	-10.5884		0.14606	0.11355	77.7453	0.13633	1.1779	82.6264	-3.8477
5000	80	0.05	1	0.10195	0.1519		0.04	0.5	50	0.05		0.093246	0.031187	33.4459	0.097618	-0.89333	4.4701	-8.5344		0.14101	0.086179	61.1177	0.13664	0.80006	29.2765	-7.1725
5000	80	0.05	1	0.10195	0.1519		0.04	1	50	0.05		0.09364	0.031465	33.602	0.098147	-0.87352	4.3987	-8.1481		0.13937	0.078962	56.6562	0.13609	0.7739	30.7131	-8.2483
5000	80	0.05	1	0.10195	0.1519		0.04	2	50	0.05		0.093976	0.031657	33.6866	0.098579	-0.85994	4.3828	-7.8177		0.13755	0.075024	54.542	0.13548	0.42435	33.3081	-9.4456
5000	80	0.05	1	0.10195	0.1519		0.04	3	50	0.05		0.09413	0.031749	33.729	0.098566	-0.8566	4.3676	-7.6672		0.13721	0.072406	52.7688	0.13514	0.95466	28.2731	-9.6684
5000	80	0.05	1	0.10195	0.1519		0.05	0.1	50	0.05		0.086676	0.026627	30.7204	0.088054	-0.36863	3.8137	-14.9789		0.15345	0.24529	159.852	0.1308	4.0211	550.365	1.0176
5000	80	0.05	1	0.10195	0.1519		0.05	0.2	50	0.05		0.093175	0.027324	29.3256	0.095967	-0.64314	4.0267	-8.6036		0.15013	0.11463	76.3516	0.13786	1.3329	83.24	-1.1622
5000	80	0.05	1	0.10195	0.1519		0.05	0.5	50	0.05		0.095183	0.028309	29.7417	0.098406	-0.65044	3.8634	-6.6341		0.14514	0.086696	59.733	0.13824	1.4261	37.6171	-4.4507
5000	80	0.05	1	0.10195	0.1519		0.05	1	50	0.05		0.095594	0.028611	29.9301	0.098677	-0.63476	3.807	-6.2306		0.14356	0.078952	54.9971	0.13751	1.7188	40.5239	-5.4927
5000	80	0.05	1	0.10195	0.1519		0.05	2	50	0.05		0.095894	0.028826	30.0604	0.098938	-0.61368	3.7816	-5.9369		0.14156	0.074747	52.8028	0.13677	1.422	46.0252	-6.8082
5000	80	0.05	1	0.10195	0.1519		0.05	3	50	0.05		0.096037	0.028907	30.1002	0.099028	-0.611	3.769	-5.7963		0.14112	0.071393	50.5916	0.13646	1.8859	39.7138	-7.0988
5000	80	0.05	1	0.10195	0.1519		0.06	0.1	50	0.05		0.088373	0.025003	28.2926	0.088954	-0.18718	3.419	-13.3139		0.16126	0.24906	154.446	0.13292	17.8551	508.564	6.1614
5000	80	0.05	1	0.10195	0.1519		0.06	0.2	50	0.05		0.094828	0.025327	26.7079	0.096408	-0.45122	3.6089	-6.9822		0.15413	0.11627	75.4336	0.1397	1.7411	85.1534	1.4708
5000	80	0.05	1	0.10195	0.1519		0.06	0.5	50	0.05		0.096816	0.026278	27.1424	0.098804	-0.46931	3.4684	-5.0324		0.14845	0.086712	58.4125	0.13975	1.895	46.6541	-2.2728
5000	80	0.05	1	0.10195	0.1519		0.06	1	50	0.05		0.097245	0.026622	27.3764	0.0993	-0.44812	3.415	-4.6111		0.14655	0.079278	54.0967	0.13897	2.0665	53.2108	-3.5232
5000	80	0.05	1	0.10195	0.1519		0.06	2	50	0.05		0.097548	0.026839	27.5135	0.099485	-0.43196	3.4005	-4.314		0.14451	0.074184	51.3339	0.13812	1.8348	62.2071	-4.8628
5000	80	0.05	1	0.10195	0.1519		0.06	3	50	0.05		0.097687	0.026907	27.5446	0.099603	-0.4281	3.4133	-4.1779		0.14428	0.07183	49.7837	0.13773	2.6969	60.6209	-5.0136
5000	80	0.05	1	0.10195	0.1519		0.07	0.1	50	0.05		0.089833	0.023936	26.6454	0.089916	-0.0729	3.2104	-11.8817		0.16592	0.25732	155.086	0.13522	18.6819	512.833	9.2285
5000	80	0.05	1	0.10195	0.1519		0.07	0.2	50	0.05		0.096275	0.023881	24.8048	0.09709	-0.30996	3.3586	-5.5629		0.15677	0.11825	75.428	0.14162	1.4203	87.1166	3.2067
5000	80	0.05	1	0.10195	0.1519		0.07	0.5	50	0.05		0.098251	0.024787	25.2284	0.099616	-0.33897	3.238	-3.6251		0.1515	0.088597	58.4788	0.14154	2.6201	63.0982	-0.26189
5000	80	0.05	1	0.10195	0.1519		0.07	1	50	0.05		0.098642	0.025134	25.4802	0.10005	-0.32055	3.201	-3.2408		0.14944	0.080942	54.1648	0.14052	2.9703	77.0165	-1.6215
5000	80	0.05	1	0.10195	0.1519		0.07	2	50	0.05		0.098946	0.025321	25.5902	0.10029	-0.30232	3.184	-2.9429		0.14739	0.075523	51.2394	0.13967	2.9021	91.8354	-2.967
5000	80	0.05	1	0.10195	0.1519		0.07	3	50	0.05		0.099076	0.025432	25.6694	0.10044	-0.29583	3.1961	-2.8152		0.147	0.073319	49.8771	0.13923	3.7365	94.4954	-3.2265
5000	100	0.05	1	0.10195	0.1519		0.06	3	50	0.05		0.09652	0.03283	34.0142	0.09904	-0.39183	3.1036	-5.3228		0.13576	0.085259	62.8025	0.13147	-1.5236	45.612	-10.6272
5000	100	0.05	1	0.10195	0.1519		0.01	3	50	0.05		0.068794	0.096566	140.369	0.095709	-2.5276	10.6193	-32.5195		0.10796	0.10169	94.1956	0.12312	-0.43015	8.0088	-28.9285
5000	100	0.05	1	0.10195	0.1519		0.01	0.1	50	0.05		0.055631	0.097157	174.644	0.080598	-2.2346	9.6114	-45.4309		0.10986	0.22664	206.292	0.10775	15.6315	694.181	-27.6735
5000	100	0.05	1	0.10195	0.1519		0.01	0.2	50	0.05		0.063094	0.096919	153.612	0.089964	-2.3892	10.1667	-38.111		0.11121	0.14807	133.147	0.12119	-1.2889	48.1659	-26.7893
5000	100	0.05	1	0.10195	0.1519		0.01	0.5	50	0.05		0.06653	0.09694	145.709	0.093867	-2.4489	10.3948	-34.7401		0.11052	0.12437	112.535	0.12343	0.7937	29.5168	-27.2414
5000	100	0.05	1	0.10195	0.1519		0.01	1	50	0.05		0.067885	0.096689	142.43	0.094846	-2.4818	10.5547	-33.4107		0.10957	0.11414	104.172	0.12343	-0.081902	15.4663	-27.8685
5000	100	0.05	1	0.10195	0.1519		0.01	2	50	0.05		0.0684	0.096614	141.248	0.095269	-2.5212	10.5751	-32.9057		0.10833	0.10399	95.9916	0.12282	-0.31634	7.961	-28.6844
5000	100	0.05	1	0.10195	0.1519		0.01	3	50	0.05		0.068794	0.096566	140.369	0.095709	-2.5276	10.6193	-32.5195		0.10796	0.10169	94.1956	0.12312	-0.43015	8.0088	-28.9285
5000	100	0.05	1	0.10195	0.1519		0.02	0.1	50	0.05		0.071581	0.054934	76.7438	0.081809	-1.2897	6.0181	-29.7856		0.1204	0.24187	200.885	0.11121	10.8414	571.209	-20.7367
5000	100	0.05	1	0.10195	0.1519		0.02	0.2	50	0.05		0.078245	0.055737	71.2344	0.090649	-1.4834	6.2722	-23.2489		0.12042	0.14953	124.173	0.12326	-3.0907	80.4069	-20.7228
5000	100	0.05	1	0.10195	0.1519		0.02	0.5	50	0.05		0.081077	0.056519	69.7111	0.094369	-1.5061	6.195	-20.4711		0.11924	0.11763	98.6486	0.12483	0.84473	37.3778	-21.4991
5000	100	0.05	1	0.10195	0.1519		0.02	1	50	0.05		0.082046	0.05664	69.0345	0.095194	-1.5259	6.2054	-19.5203		0.11755	0.10622	90.3609	0.12423	-0.076674	21.2277	-22.6104
5000	100	0.05	1	0.10195	0.1519		0.02	2	50	0.05		0.082481	0.056797	68.8609	0.09556	-1.541	6.1311	-19.0934		0.11605	0.094449	81.387	0.12369	-0.232	11.7472	-23.6015
5000	100	0.05	1	0.10195	0.1519		0.02	3	50	0.05		0.082682	0.056838	68.7428	0.096026	-1.553	6.1098	-18.8969		0.11578	0.091541	79.0634	0.12396	-0.28541	11.431	-23.7778
5000	100	0.05	1	0.10195	0.1519		0.03	0.1	50	0.05		0.077963	0.042396	54.3792	0.08289	-0.73306	4.406	-23.5254		0.12878	0.25239	195.99	0.11465	8.6859	489.555	-15.2223
5000	100	0.05	1	0.10195	0.1519		0.03	0.2	50	0.05		0.084286	0.04316	51.2061	0.091297	-0.9695	4.6069	-17.3228		0.12852	0.15122	117.667	0.1257	-3.0726	80.4877	-15.3937
5000	100	0.05	1	0.10195	0.1519		0.03	0.5	50	0.05		0.086959	0.044023	50.6247	0.094839	-1.0077	4.4966	-14.7012		0.12662	0.11662	92.0966	0.12662	0.77439	41.2585	-16.6398
5000	100	0.05	1	0.10195	0.1519		0.03	1	50	0.05		0.08773	0.044419	50.6308	0.09562	-1.0056	4.4406	-13.9446		0.12403	0.1045	84.2556	0.12608	-0.29597	27.008	-18.3487
5000	100	0.05	1	0.10195	0.1519		0.03	2	50	0.05		0.088137	0.044563	50.5614	0.095997	-1.0215	4.3693	-13.5456		0.12242	0.090041	73.5489	0.12526	-0.3652	16.3344	-19.4056
5000	100	0.05	1	0.10195	0.1519		0.03	3	50	0.05		0.08832	0.044645	50.5495	0.096288	-1.0277	4.3485	-13.3662		0.12223	0.086455	70.7294	0.12537	-0.41624	16.6076	-19.5304
5000	100	0.05	1	0.10195	0.1519		0.04	0.1	50	0.05		0.081868	0.03662	44.7311	0.084461	-0.40247	3.6693	-19.6952		0.13582	0.26202	192.916	0.119	7.3274	427.749	-10.5862
5000	100	0.05	1	0.10195	0.1519		0.04	0.2	50	0.05		0.088046	0.037098	42.1354	0.092448	-0.66613	3.8637	-13.6351		0.13513	0.15487	114.605	0.12877	-2.9177	76.2691	-11.0398
5000	100	0.05	1	0.10195	0.1519		0.04	0.5	50	0.05		0.090618	0.038074	42.016	0.095976	-0.71099	3.745	-11.1118		0.13251	0.11779	88.8868	0.12956	0.63572	44.9679	-12.7624
5000	100	0.05	1	0.10195	0.1519		0.04	1	50	0.05		0.091242	0.038404	42.0902	0.09654	-0.72213	3.6598	-10.4998		0.12992	0.10334	79.5477	0.12879	-0.56146	32.5248	-14.4728
5000	100	0.05	1	0.10195	0.1519		0.04	2	50	0.05		0.091631	0.038683	42.2164	0.096809	-0.71532	3.6139	-10.1184		0.12818	0.087459	68.2309	0.12767	-0.4969	21.8018	-15.6149
5000	100	0.05	1	0.10195	0.1519		0.04	3	50	0.05		0.091832	0.038801	42.252	0.097146	-0.71729	3.5979	-9.9211		0.12782	0.084554	66.1495	0.12736	-0.62002	22.9727	-15.8513
5000	100	0.05	1	0.10195	0.1519		0.05	0.1	50	0.05		0.084675	0.033378	39.4196	0.086072	-0.2147	3.3194	-16.9416		0.14226	0.27262	191.636	0.12425	6.1787	369.672	-6.3465
5000	100	0.05	1	0.10195	0.1519		0.05	0.2	50	0.05		0.090781	0.033515	36.9182	0.09383	-0.473	3.5022	-10.952		0.14063	0.1604	114.056	0.13177	-2.779	72.0182	-7.4161
5000	100	0.05	1	0.10195	0.1519		0.05	0.5	50	0.05		0.093264	0.034445	36.9324	0.09711	-0.52766	3.3895	-8.5167		0.13774	0.12048	87.4674	0.13183	0.63824	47.665	-9.3212
5000	100	0.05	1	0.10195	0.1519		0.05	1	50	0.05		0.093849	0.03483	37.1124	0.097521	-0.52964	3.3157	-7.9429		0.13479	0.10372	76.9452	0.13116	-0.54368	37.1614	-11.2617
5000	100	0.05	1	0.10195	0.1519		0.05	2	50	0.05		0.094233	0.035117	37.2662	0.097882	-0.52214	3.2836	-7.5661		0.13288	0.086713	65.2549	0.13006	-0.75067	29.4534	-12.5187
5000	100	0.05	1	0.10195	0.1519		0.05	3	50	0.05		0.094458	0.035262	37.3308	0.098007	-0.51793	3.2583	-7.3456		0.13218	0.084269	63.7536	0.1297	-0.94843	31.5812	-12.9823
5000	100	0.05	1	0.10195	0.1519		0.06	0.1	50	0.05		0.086897	0.031341	36.0664	0.087616	-0.10949	3.1566	-14.7618		0.15202	0.28641	188.408	0.12763	6.6413	327.237	0.077312
5000	100	0.05	1	0.10195	0.1519		0.06	0.2	50	0.05		0.092964	0.031151	33.5085	0.095075	-0.34293	3.3247	-8.811		0.1452	0.16718	115.142	0.13435	-2.6732	68.3672	-4.4126
5000	100	0.05	1	0.10195	0.1519		0.06	0.5	50	0.05		0.095341	0.032014	33.5785	0.097923	-0.40648	3.2269	-6.4795		0.14198	0.12405	87.3721	0.13449	0.52101	55.0996	-6.5327
5000	100	0.05	1	0.10195	0.1519		0.06	1	50	0.05		0.095949	0.032418	33.7863	0.098505	-0.40332	3.1648	-5.8825		0.13826	0.10533	76.179	0.13326	-1.4019	46.5369	-8.9775
5000	100	0.05	1	0.10195	0.1519		0.06	2	50	0.05		0.096317	0.032687	33.9374	0.098883	-0.39201	3.1199	-5.5221		0.13659	0.088657	64.9086	0.13196	-1.2268	41.4959	-10.0803
5000	100	0.05	1	0.10195	0.1519		0.06	3	50	0.05		0.09652	0.03283	34.0142	0.09904	-0.39183	3.1036	-5.3228		0.13576	0.085259	62.8025	0.13147	-1.5236	45.612	-10.6272
5000	100	0.05	1	0.10195	0.1519		0.07	0.1	50	0.05		0.088746	0.030005	33.8105	0.089054	-0.044931	3.0625	-12.9485		0.15634	0.31703	202.777	0.13046	7.4754	361.378	2.9261
5000	100	0.05	1	0.10195	0.1519		0.07	0.2	50	0.05		0.094788	0.029443	31.0616	0.096152	-0.24907	3.221	-7.0214		0.15029	0.17462	116.188	0.13695	-2.106	70.3083	-1.0596
5000	100	0.05	1	0.10195	0.1519		0.07	0.5	50	0.05		0.09712	0.030225	31.1209	0.098866	-0.31898	3.1273	-4.7337		0.14605	0.12993	88.9648	0.13666	0.64418	79.9983	-3.8544
5000	100	0.05	1	0.10195	0.1519		0.07	1	50	0.05		0.097728	0.030633	31.3452	0.099519	-0.31326	3.0729	-4.1382		0.14174	0.10718	75.6189	0.13542	-2.2214	70.7075	-6.6911
5000	100	0.05	1	0.10195	0.1519		0.07	2	50	0.05		0.098094	0.030914	31.5143	0.099836	-0.3054	3.0447	-3.779		0.14018	0.085102	60.7087	0.13404	-0.20653	27.4503	-7.7149
5000	100	0.05	1	0.10195	0.1519		0.07	3	50	0.05		0.098288	0.031062	31.6031	0.099974	-0.30285	3.0299	-3.5883		0.1392	0.081628	58.6391	0.13359	-0.53428	28.4274	-8.3584
5000	120	0.05	1	0.10195	0.1519		0.06	3	50	0.05		0.096255	0.038087	39.5688	0.098632	-0.37477	3.359	94.4173		0.128	0.099208	77.5061	0.12407	-1.8223	40.8951	84.2662
5000	120	0.05	1	0.10195	0.1519		0.06	3	50	0.05		0.096255	0.038087	39.5688	0.098632	-0.37477	3.359	94.4173		0.128	0.099208	77.5061	0.12407	-1.8223	40.8951	84.2662
5000	120	0.05	1	0.10195	0.1519		0.06	3	50	0.05		0.096255	0.038087	39.5688	0.098632	-0.37477	3.359	93.4173		0.128	0.099208	77.5061	0.12407	-1.8223	40.8951	83.2662
5000	120	0.05	1	0.10195	0.1519		0.06	3	50	0.05		0.096255	0.038087	39.5688	0.098632	-0.37477	3.359	-5.5827		0.128	0.099208	77.5061	0.12407	-1.8223	40.8951	-15.7338
5000	120	0.05	1	0.10195	0.1519		0.06	3	50	0.05		0.096255	0.038087	39.5688	0.098632	-0.37477	3.359	-5.5827		0.128	0.099208	77.5061	0.12407	-1.8223	40.8951	-15.7338
5000	120	0.05	1	0.10195	0.1519		0.01	3	50	0.05		0.062567	0.11423	182.57	0.093887	-2.1812	9.4261	-38.6271		0.095318	0.11101	116.464	0.11356	-0.70417	7.0256	-37.2498
5000	120	0.05	1	0.10195	0.1519		0.01	0.1	50	0.05		0.048447	0.11692	241.333	0.07677	-1.7943	8.1311	-52.4776		0.091929	0.20294	220.762	0.094541	0.80889	29.5383	-39.4806
5000	120	0.05	1	0.10195	0.1519		0.01	0.2	50	0.05		0.054889	0.11672	212.643	0.085894	-1.9361	8.4652	-46.1586		0.091853	0.16281	177.252	0.10704	-1.0262	18.0392	-39.5304
5000	120	0.05	1	0.10195	0.1519		0.01	0.5	50	0.05		0.058533	0.11618	198.487	0.090449	-2.0264	8.752	-42.5846		0.093192	0.13361	143.372	0.11087	-0.30801	12.0905	-38.6493
5000	120	0.05	1	0.10195	0.1519		0.01	1	50	0.05		0.06001	0.11556	192.574	0.0921	-2.0921	9.0083	-41.1353		0.094507	0.12174	128.818	0.11184	-0.66598	9.0878	-37.7836
5000	120	0.05	1	0.10195	0.1519		0.01	2	50	0.05		0.062051	0.11431	184.22	0.093285	-2.1627	9.3736	-39.1338		0.095726	0.11367	118.748	0.1131	-0.55575	7.2663	-36.9811
5000	120	0.05	1	0.10195	0.1519		0.01	3	50	0.05		0.062567	0.11423	182.57	0.093887	-2.1812	9.4261	-38.6271		0.095318	0.11101	116.464	0.11356	-0.70417	7.0256	-37.2498
5000	120	0.05	1	0.10195	0.1519		0.02	0.1	50	0.05		0.067988	0.066601	97.9592	0.078869	-1.0899	5.8499	-33.3099		0.10472	0.21493	205.247	0.10052	-0.13397	31.4259	-31.0607
5000	120	0.05	1	0.10195	0.1519		0.02	0.2	50	0.05		0.073991	0.067171	90.7826	0.087175	-1.2802	6.0342	-27.4213		0.10402	0.16763	161.151	0.11135	-1.6373	25.0394	-31.5201
5000	120	0.05	1	0.10195	0.1519		0.02	0.5	50	0.05		0.077007	0.067338	87.4445	0.091721	-1.3641	6.0997	-24.4635		0.10433	0.13007	124.676	0.11456	-0.84186	17.1093	-31.3199
5000	120	0.05	1	0.10195	0.1519		0.02	1	50	0.05		0.078183	0.067297	86.0758	0.092909	-1.3988	6.1601	-23.3094		0.10582	0.11597	109.592	0.11501	-0.46043	18.8349	-30.3372
5000	120	0.05	1	0.10195	0.1519		0.02	2	50	0.05		0.079302	0.067291	84.8536	0.094155	-1.4368	6.2401	-22.2116		0.10577	0.10528	99.5416	0.11566	-0.74174	11.9062	-30.3709
5000	120	0.05	1	0.10195	0.1519		0.02	3	50	0.05		0.079753	0.067335	84.4293	0.094672	-1.4382	6.2295	-21.7697		0.10499	0.1023	97.4336	0.1155	-0.89451	11.9557	-30.8813
5000	120	0.05	1	0.10195	0.1519		0.03	0.1	50	0.05		0.075616	0.051292	67.8317	0.081089	-0.67666	4.7269	-25.8274		0.11559	0.23784	205.762	0.10632	-1.2042	39.6204	-23.9052
5000	120	0.05	1	0.10195	0.1519		0.03	0.2	50	0.05		0.081455	0.051716	63.4901	0.088851	-0.89965	4.9199	-20.1006		0.11374	0.18104	159.169	0.11608	-1.7067	41.7763	-25.1229
5000	120	0.05	1	0.10195	0.1519		0.03	0.5	50	0.05		0.084237	0.05229	62.0747	0.09256	-0.97458	4.9	-17.3714		0.11361	0.13114	115.428	0.11836	-1.1369	21.7941	-25.2049
5000	120	0.05	1	0.10195	0.1519		0.03	1	50	0.05		0.085312	0.052441	61.4699	0.093857	-1.0058	4.9111	-16.3164		0.11459	0.11297	98.5841	0.1186	-0.72792	24.8853	-24.5605
5000	120	0.05	1	0.10195	0.1519		0.03	2	50	0.05		0.086248	0.0527	61.1034	0.095075	-1.015	4.8857	-15.3986		0.11326	0.10221	90.2426	0.11821	-1.1117	18.6937	-25.4363
5000	120	0.05	1	0.10195	0.1519		0.03	3	50	0.05		0.086588	0.05279	60.9668	0.09521	-1.0215	4.871	-15.0654		0.11253	0.098899	87.8892	0.11793	-1.283	19.4505	-25.9206
5000	120	0.05	1	0.10195	0.1519		0.04	0.1	50	0.05		0.080337	0.043984	54.7492	0.08308	-0.38178	4.0014	-21.1963		0.12615	0.27105	214.86	0.11168	0.028651	65.7423	-16.949
5000	120	0.05	1	0.10195	0.1519		0.04	0.2	50	0.05		0.086022	0.044024	51.178	0.090225	-0.61775	4.2167	-15.6205		0.1259	0.19685	156.363	0.12075	1.9395	89.5249	-17.1189
5000	120	0.05	1	0.10195	0.1519		0.04	0.5	50	0.05		0.088696	0.044685	50.3805	0.093932	-0.69375	4.1666	-12.9975		0.12255	0.13286	108.417	0.12153	-1.2622	27.218	-19.3251
5000	120	0.05	1	0.10195	0.1519		0.04	1	50	0.05		0.089659	0.045011	50.2026	0.095029	-0.71605	4.1448	-12.0523		0.12222	0.11264	92.1655	0.12097	-0.65006	29.5115	-19.5415
5000	120	0.05	1	0.10195	0.1519		0.04	2	50	0.05		0.090476	0.045327	50.0987	0.096069	-0.7243	4.1069	-11.2514		0.12027	0.10089	83.8851	0.1205	-1.0246	24.2585	-20.8222
5000	120	0.05	1	0.10195	0.1519		0.04	3	50	0.05		0.090832	0.045412	49.9954	0.096332	-0.72742	4.0938	-10.9017		0.11901	0.0978	82.1769	0.12019	-1.3046	25.8211	-21.6517
5000	120	0.05	1	0.10195	0.1519		0.05	0.1	50	0.05		0.083639	0.0399	47.7047	0.084865	-0.19199	3.5558	-17.9573		0.13607	0.32811	241.132	0.11653	5.9635	228.905	-10.4214
5000	120	0.05	1	0.10195	0.1519		0.05	0.2	50	0.05		0.089284	0.039533	44.2776	0.091834	-0.41568	3.7871	-12.4203		0.13205	0.20614	156.108	0.12395	1.9261	93.522	-13.0699
5000	120	0.05	1	0.10195	0.1519		0.05	0.5	50	0.05		0.091855	0.040237	43.8046	0.095264	-0.49248	3.7242	-9.8982		0.12854	0.13606	105.853	0.12408	-1.3414	32.4437	-15.3789
5000	120	0.05	1	0.10195	0.1519		0.05	1	50	0.05		0.092806	0.040583	43.729	0.09621	-0.51135	3.6898	-8.9656		0.1267	0.11117	87.7438	0.12312	-1.2619	26.8879	-16.5885
5000	120	0.05	1	0.10195	0.1519		0.05	2	50	0.05		0.093532	0.040894	43.7223	0.097208	-0.51798	3.6585	-8.2537		0.12516	0.10217	81.631	0.12263	-1.2022	29.5902	-17.6014
5000	120	0.05	1	0.10195	0.1519		0.05	3	50	0.05		0.093856	0.041006	43.6909	0.097464	-0.52556	3.6523	-7.936		0.12367	0.098607	79.7333	0.12223	-1.5275	32.1991	-18.5837
5000	120	0.05	1	0.10195	0.1519		0.06	0.1	50	0.05		0.0862	0.037338	43.3161	0.086862	-0.073855	3.2827	-15.446		0.14094	0.42106	298.75	0.12105	-18.2607	842.771	-7.2156
5000	120	0.05	1	0.10195	0.1519		0.06	0.2	50	0.05		0.091812	0.036614	39.8788	0.093333	-0.27079	3.5015	-9.941		0.13939	0.21306	152.858	0.12836	1.9141	87.34	-8.2385
5000	120	0.05	1	0.10195	0.1519		0.06	0.5	50	0.05		0.094374	0.037315	39.5393	0.096707	-0.34713	3.4494	-7.4273		0.13341	0.13856	103.862	0.12805	-1.8953	38.7035	-12.1733
5000	120	0.05	1	0.10195	0.1519		0.06	1	50	0.05		0.095279	0.037668	39.5346	0.09766	-0.3626	3.3912	-6.5397		0.13187	0.11449	86.8193	0.12592	-0.80937	35.6557	-13.1888
5000	120	0.05	1	0.10195	0.1519		0.06	2	50	0.05		0.095955	0.038018	39.6205	0.098432	-0.37178	3.3726	-5.8772		0.12939	0.10378	80.2059	0.12487	-1.3531	36.385	-14.8209
5000	120	0.05	1	0.10195	0.1519		0.06	3	50	0.05		0.096255	0.038087	39.5688	0.098632	-0.37477	3.359	-5.5827		0.128	0.099208	77.5061	0.12407	-1.8223	40.8951	-15.7338
5000	120	0.05	1	0.10195	0.1519		0.07	0.1	50	0.05		0.088327	0.035672	40.3863	0.088401	-0.0020564	3.1302	-13.3595		0.14094	0.4543	322.336	0.12473	-15.7521	640.485	-7.2157
5000	120	0.05	1	0.10195	0.1519		0.07	0.2	50	0.05		0.093908	0.034623	36.8688	0.094912	-0.16557	3.3242	-7.8847		0.14343	0.22223	154.944	0.13149	1.43	80.7951	-5.5792
5000	120	0.05	1	0.10195	0.1519		0.07	0.5	50	0.05		0.096446	0.035207	36.504	0.098076	-0.23926	3.2798	-5.3956		0.13709	0.14189	103.5	0.13082	-2.334	46.6585	-9.7466
5000	120	0.05	1	0.10195	0.1519		0.07	1	50	0.05		0.097272	0.035591	36.5886	0.0989	-0.25856	3.2298	-4.5849		0.13577	0.11657	85.8627	0.12894	-0.72399	36.5901	-10.6217
5000	120	0.05	1	0.10195	0.1519		0.07	2	50	0.05		0.097919	0.035907	36.6698	0.099733	-0.26264	3.2041	-3.9501		0.1328	0.10378	78.1499	0.12718	-1.3474	40.0827	-12.5731
5000	120	0.05	1	0.10195	0.1519		0.07	3	50	0.05		0.098217	0.035989	36.6425	0.10009	-0.2667	3.1924	-3.658		0.13166	0.098215	74.5973	0.12643	-1.3992	40.1851	-13.3245

## Sheet: k3 variable sf=120
	Simulated TAC							BAFPIC parameters					BAFPIC Ki (mL•cm-3•min-1)								BAFPIC lk3 (mL•cm-3•min-1)
	# TACs	Vb	Noise level (sf)	k3/k3p	Ki	lk3		θmin	θmax	#basis functions	Vb		mean	Std Dev	CoV (%)	median	skewness	kurtosis	bias:(%)		mean	Std Dev	CoV (%)	median	skewness	kurtosis	bias:(%)
					mL•cm-3•min-1	mL•cm-3•min-1		min-1	min-1						% std / mean				%(mean-simulated) /simulated				% std / mean				%(mean-simulated) /simulated
	5000	0.05	120	0.1	0.01448	0.01519		0.01	0.1	50	0.05		-0.019028	0.07851	-412.606	0.0021307	-3.1365	14.6169	-231.404		-0.004049	0.040898	-1010.07	0.0020635	-0.90792	4.801	-126.656
	5000	0.05	120	0.1	0.01448	0.01519		0.01	0.1	100	0.05		-0.019009	0.078448	-412.69	0.0021946	-3.1374	14.6409	-231.272		-0.0040471	0.04089	-1010.36	0.0021109	-0.90803	4.8031	-126.643
	5000	0.05	120	0.2	0.027668	0.03038		0.01	0.1	50	0.05		-0.012052	0.087503	-726.05	0.01195	-2.8063	11.6932	-143.558		0.0066304	0.050537	762.19	0.012325	-0.50916	5.0611	-78.175
	5000	0.05	120	0.2	0.027668	0.03038		0.01	0.1	100	0.05		-0.012058	0.087484	-725.537	0.011863	-2.8068	11.699	-143.579		0.0066185	0.050527	763.423	0.012271	-0.50903	5.0508	-78.2142
	5000	0.05	120	0.35	0.045382	0.053165		0.01	0.1	50	0.05		-0.0026679	0.099144	-3716.19	0.026628	-2.643	11.2236	-105.879		0.022499	0.068266	303.414	0.028893	0.49688	11.8572	-57.6805
	5000	0.05	120	0.35	0.045382	0.053165		0.01	0.1	100	0.05		-0.002669	0.099129	-3714.03	0.026645	-2.6426	11.2206	-105.881		0.022491	0.068247	303.446	0.028925	0.49312	11.8273	-57.6962
	5000	0.05	120	0.5	0.061004	0.07595		0.01	0.1	50	0.05		0.013402	0.10109	754.305	0.04166	-2.3779	10.0838	-78.0315		0.041933	0.094231	224.715	0.046831	1.8282	30.0509	-44.7882
	5000	0.05	120	0.5	0.061004	0.07595		0.01	0.1	100	0.05		0.013389	0.10111	755.177	0.041779	-2.3786	10.0885	-78.0521		0.041925	0.09424	224.782	0.046872	1.8277	30.0464	-44.7993
	5000	0.05	120	0.75	0.083309	0.11393		0.01	0.1	50	0.05		0.027803	0.11436	411.334	0.059052	-2.1023	8.6259	-66.6264		0.066719	0.13847	207.544	0.069853	1.8235	33.0375	-41.4357
	5000	0.05	120	0.75	0.083309	0.11393		0.01	0.1	100	0.05		0.027812	0.11437	411.231	0.059102	-2.103	8.6293	-66.6163		0.066727	0.13848	207.539	0.06983	1.8186	32.9881	-41.4292
	5000	0.05	120	1	0.10195	0.1519		0.01	0.1	50	0.05		0.048447	0.11692	241.333	0.07677	-1.7943	8.1311	-52.4776		0.091929	0.20294	220.762	0.094541	0.80889	29.5383	-39.4806
	5000	0.05	120	1	0.10195	0.1519		0.01	0.1	100	0.05		0.048436	0.11693	241.418	0.076642	-1.7937	8.1251	-52.4885		0.091922	0.20297	220.807	0.094568	0.80762	29.5403	-39.4853
	5000	0.05	120	1.25	0.11775	0.18987		0.01	0.1	50	0.05		0.062603	0.12413	198.273	0.091141	-1.431	6.9436	-46.8346		0.10592	0.3122	294.751	0.11369	6.6052	291.948	-44.2159
	5000	0.05	120	1.25	0.11775	0.18987		0.01	0.1	100	0.05		0.062615	0.12412	198.222	0.091101	-1.4307	6.9418	-46.8245		0.10593	0.31225	294.766	0.1137	6.6006	291.772	-44.2091
	5000	0.05	120	1.5	0.13133	0.22785		0.01	0.1	50	0.05		0.08098	0.12286	151.717	0.104	-1.3808	7.54	-38.3363		0.13515	0.38295	283.349	0.13299	4.9659	109.349	-40.6842
	5000	0.05	120	1.5	0.13133	0.22785		0.01	0.1	100	0.05		0.080989	0.12286	151.699	0.10397	-1.3815	7.5426	-38.3296		0.13517	0.38298	283.332	0.13256	4.9751	109.358	-40.6765
	5000	0.05	120	2	0.15343	0.3038		0.01	0.1	50	0.05		0.10773	0.13479	125.115	0.12638	-0.91287	7.0823	-29.7875		0.1428	0.50897	356.418	0.15617	0.64821	58.6336	-52.9947
	5000	0.05	120	2	0.15343	0.3038		0.01	0.1	100	0.05		0.10772	0.13479	125.133	0.12643	-0.91382	7.0797	-29.7939		0.14281	0.50904	356.455	0.15631	0.65423	58.5054	-52.9934
	5000	0.05	120	0.1	0.01448	0.01519		0.01	0.2	50	0.05		-0.013685	0.080113	-585.395	0.008404	-3.0829	14.2702	-194.508		0.0013336	0.043105	3232.18	0.0086357	-0.98297	4.365	-91.2204
	5000	0.05	120	0.1	0.01448	0.01519		0.01	0.2	100	0.05		-0.013668	0.080057	-585.717	0.0084	-3.0786	14.2153	-194.39		0.0013401	0.043093	3215.71	0.0086146	-0.98251	4.3629	-91.1778
	5000	0.05	120	0.2	0.027668	0.03038		0.01	0.2	50	0.05		-0.0058963	0.088997	-1509.37	0.019551	-2.7631	11.372	-121.31		0.012538	0.051906	413.987	0.020708	-0.81025	4.0162	-58.7292
	5000	0.05	120	0.2	0.027668	0.03038		0.01	0.2	100	0.05		-0.005893	0.089001	-1510.29	0.01955	-2.7628	11.3661	-121.299		0.012542	0.051906	413.852	0.020753	-0.81013	4.0183	-58.7157
	5000	0.05	120	0.35	0.045382	0.053165		0.01	0.2	50	0.05		0.0040433	0.10089	2495.2	0.035949	-2.6325	11.0336	-91.0904		0.028397	0.06616	232.984	0.039983	-0.57401	4.4877	-46.5879
	5000	0.05	120	0.35	0.045382	0.053165		0.01	0.2	100	0.05		0.0040396	0.10089	2497.55	0.035878	-2.6333	11.0379	-91.0986		0.02839	0.066149	232.998	0.039992	-0.57616	4.4728	-46.5999
	5000	0.05	120	0.5	0.061004	0.07595		0.01	0.2	50	0.05		0.020981	0.10193	485.833	0.05159	-2.4592	10.3185	-65.6064		0.048405	0.084224	173.999	0.05926	0.31264	14.6707	-36.2671
	5000	0.05	120	0.5	0.061004	0.07595		0.01	0.2	100	0.05		0.020991	0.10189	485.381	0.051574	-2.4568	10.2997	-65.5912		0.048408	0.084205	173.947	0.0593	0.31487	14.6717	-36.2629
	5000	0.05	120	0.75	0.083309	0.11393		0.01	0.2	50	0.05		0.034517	0.11521	333.772	0.068374	-2.1817	8.754	-58.5671		0.071329	0.12213	171.222	0.082666	1.5622	29.9648	-37.3892
	5000	0.05	120	0.75	0.083309	0.11393		0.01	0.2	100	0.05		0.034498	0.11526	334.106	0.068477	-2.1817	8.7546	-58.5901		0.071333	0.12218	171.279	0.082341	1.5802	30.2394	-37.3861
	5000	0.05	120	1	0.10195	0.1519		0.01	0.2	50	0.05		0.054889	0.11672	212.643	0.085894	-1.9361	8.4652	-46.1586		0.091853	0.16281	177.252	0.10704	-1.0262	18.0392	-39.5304
	5000	0.05	120	1	0.10195	0.1519		0.01	0.2	100	0.05		0.054902	0.11673	212.609	0.085927	-1.9375	8.4712	-46.1458		0.091863	0.1628	177.225	0.10701	-1.0271	18.003	-39.5243
	5000	0.05	120	1.25	0.11775	0.18987		0.01	0.2	50	0.05		0.068805	0.12287	178.574	0.1008	-1.5974	7.355	-41.5682		0.1097	0.2157	196.636	0.12874	-2.4668	70.2711	-42.2272
	5000	0.05	120	1.25	0.11775	0.18987		0.01	0.2	100	0.05		0.068804	0.12288	178.59	0.10078	-1.597	7.3494	-41.5686		0.10972	0.21572	196.61	0.12857	-2.4655	70.257	-42.2137
	5000	0.05	120	1.5	0.13133	0.22785		0.01	0.2	50	0.05		0.086443	0.12135	140.377	0.11336	-1.5725	8.0401	-34.1762		0.12903	0.26614	206.264	0.14821	-1.1192	52.4137	-43.3705
	5000	0.05	120	1.5	0.13133	0.22785		0.01	0.2	100	0.05		0.086455	0.12137	140.379	0.11332	-1.5745	8.0476	-34.1673		0.12906	0.26606	206.158	0.14827	-1.1123	52.3656	-43.3587
	5000	0.05	120	2	0.15343	0.3038		0.01	0.2	50	0.05		0.11238	0.13138	116.909	0.13473	-1.0847	7.7502	-26.7571		0.14682	0.35158	239.461	0.1768	0.054646	21.9982	-51.6712
	5000	0.05	120	2	0.15343	0.3038		0.01	0.2	100	0.05		0.11238	0.13136	116.897	0.13468	-1.0852	7.7488	-26.7593		0.14681	0.3515	239.43	0.1768	0.052223	21.9795	-51.6759
	5000	0.05	120	0.1	0.01448	0.01519		0.01	0.5	50	0.05		-0.012797	0.080489	-628.958	0.0090786	-3.0525	14.0859	-188.375		0.002099	0.043548	2074.73	0.009255	-0.97985	4.2695	-86.1818
	5000	0.05	120	0.1	0.01448	0.01519		0.01	0.5	100	0.05		-0.012766	0.080414	-629.904	0.00917	-3.0525	14.085	-188.161		0.0021081	0.043527	2064.77	0.0094825	-0.98017	4.2743	-86.122
	5000	0.05	120	0.2	0.027668	0.03038		0.01	0.5	50	0.05		-0.0043102	0.0892	-2069.48	0.020626	-2.7558	11.3745	-115.578		0.013708	0.052165	380.534	0.021782	-0.83769	3.9797	-54.8768
	5000	0.05	120	0.2	0.027668	0.03038		0.01	0.5	100	0.05		-0.0043201	0.089252	-2065.98	0.020658	-2.7574	11.3847	-115.614		0.01371	0.052176	380.555	0.021761	-0.83899	3.98	-54.87
	5000	0.05	120	0.35	0.045382	0.053165		0.01	0.5	50	0.05		0.0064799	0.10098	1558.36	0.037862	-2.6454	11.1352	-85.7215		0.029739	0.065067	218.794	0.042219	-0.78565	3.7681	-44.0632
	5000	0.05	120	0.35	0.045382	0.053165		0.01	0.5	100	0.05		0.0064833	0.101	1557.8	0.037765	-2.6474	11.147	-85.714		0.029745	0.065063	218.734	0.042091	-0.78722	3.7723	-44.0514
	5000	0.05	120	0.5	0.061004	0.07595		0.01	0.5	50	0.05		0.024235	0.10138	418.327	0.054514	-2.5273	10.6074	-60.2726		0.0502	0.078244	155.865	0.063085	-0.48287	6.7221	-33.9041
	5000	0.05	120	0.5	0.061004	0.07595		0.01	0.5	100	0.05		0.024255	0.10136	417.906	0.054443	-2.5278	10.6085	-60.2408		0.050215	0.078208	155.745	0.063034	-0.48026	6.6961	-33.884
	5000	0.05	120	0.75	0.083309	0.11393		0.01	0.5	50	0.05		0.038138	0.11479	300.992	0.07269	-2.2519	9.0093	-54.2216		0.072277	0.10612	146.825	0.086737	1.0504	30.9465	-36.5578
	5000	0.05	120	0.75	0.083309	0.11393		0.01	0.5	100	0.05		0.038165	0.11477	300.727	0.072698	-2.2547	9.0324	-54.189		0.072305	0.10613	146.786	0.086575	1.0492	31.0905	-36.5331
	5000	0.05	120	1	0.10195	0.1519		0.01	0.5	50	0.05		0.058533	0.11618	198.487	0.090449	-2.0264	8.752	-42.5846		0.093192	0.13361	143.372	0.11087	-0.30801	12.0905	-38.6493
	5000	0.05	120	1	0.10195	0.1519		0.01	0.5	100	0.05		0.058546	0.11615	198.383	0.090324	-2.0272	8.7563	-42.5715		0.093165	0.13349	143.288	0.11106	-0.33301	11.8052	-38.6669
	5000	0.05	120	1.25	0.11775	0.18987		0.01	0.5	50	0.05		0.073256	0.12124	165.506	0.10635	-1.7426	7.8253	-37.7877		0.10915	0.15961	146.23	0.13289	-0.25896	9.5541	-42.5161
	5000	0.05	120	1.25	0.11775	0.18987		0.01	0.5	100	0.05		0.073284	0.12121	165.404	0.1065	-1.7433	7.8327	-37.7642		0.10916	0.15956	146.172	0.13275	-0.26343	9.5564	-42.5082
	5000	0.05	120	1.5	0.13133	0.22785		0.01	0.5	50	0.05		0.090309	0.11949	132.317	0.11844	-1.7155	8.5158	-31.2326		0.12841	0.18702	145.638	0.15122	0.26031	11.0985	-43.6415
	5000	0.05	120	1.5	0.13133	0.22785		0.01	0.5	100	0.05		0.090318	0.11948	132.288	0.11842	-1.7148	8.5117	-31.226		0.1284	0.18699	145.632	0.15123	0.26027	11.1063	-43.6484
	5000	0.05	120	2	0.15343	0.3038		0.01	0.5	50	0.05		0.11567	0.12789	110.562	0.14089	-1.2794	8.4872	-24.6116		0.14443	0.25512	176.639	0.17952	-0.22002	15.0181	-52.4589
	5000	0.05	120	2	0.15343	0.3038		0.01	0.5	100	0.05		0.11568	0.12789	110.553	0.14097	-1.2798	8.4895	-24.6054		0.14445	0.255	176.531	0.1795	-0.21114	15.0092	-52.453
	5000	0.05	120	0.1	0.01448	0.01519		0.01	1	50	0.05		-0.012581	0.080583	-640.526	0.0091927	-3.043	14.0336	-186.881		0.002275	0.043661	1919.12	0.0093823	-0.9754	4.2484	-85.0228
	5000	0.05	120	0.1	0.01448	0.01519		0.01	1	100	0.05		-0.012567	0.080626	-641.548	0.0091009	-3.0473	14.0553	-186.789		0.0022879	0.043649	1907.84	0.0093629	-0.97684	4.2543	-84.9382
	5000	0.05	120	0.2	0.027668	0.03038		0.01	1	50	0.05		-0.0041214	0.089431	-2169.92	0.020774	-2.7476	11.3308	-114.896		0.013833	0.052068	376.397	0.02205	-0.86385	3.9458	-54.4661
	5000	0.05	120	0.2	0.027668	0.03038		0.01	1	100	0.05		-0.0040806	0.08938	-2190.35	0.020798	-2.7482	11.3307	-114.748		0.013857	0.052055	375.653	0.022007	-0.8644	3.9504	-54.3872
	5000	0.05	120	0.35	0.045382	0.053165		0.01	1	50	0.05		0.0073977	0.10094	1364.55	0.038529	-2.6637	11.2511	-83.6991		0.030303	0.064597	213.173	0.043044	-0.8187	3.7653	-43.0025
	5000	0.05	120	0.35	0.045382	0.053165		0.01	1	100	0.05		0.007451	0.10089	1354	0.038372	-2.665	11.2592	-83.5815		0.030343	0.064572	212.811	0.042821	-0.82015	3.7781	-42.9277
	5000	0.05	120	0.5	0.061004	0.07595		0.01	1	50	0.05		0.02509	0.10122	403.421	0.055078	-2.5469	10.7054	-58.8711		0.050212	0.075504	150.37	0.063922	-0.76309	5.9915	-33.888
	5000	0.05	120	0.5	0.061004	0.07595		0.01	1	100	0.05		0.025079	0.10119	403.497	0.055096	-2.5455	10.7027	-58.8894		0.050187	0.075506	150.448	0.06375	-0.75531	5.9689	-33.9206
	5000	0.05	120	0.75	0.083309	0.11393		0.01	1	50	0.05		0.039251	0.11476	292.373	0.073461	-2.2854	9.1488	-52.8848		0.071594	0.097016	135.508	0.087653	-0.62528	6.3379	-37.157
	5000	0.05	120	0.75	0.083309	0.11393		0.01	1	100	0.05		0.039293	0.11466	291.808	0.07347	-2.2819	9.1269	-52.8348		0.071614	0.097015	135.469	0.087588	-0.61731	6.366	-37.1391
	5000	0.05	120	1	0.10195	0.1519		0.01	1	50	0.05		0.06001	0.11556	192.574	0.0921	-2.0921	9.0083	-41.1353		0.094507	0.12174	128.818	0.11184	-0.66598	9.0878	-37.7836
	5000	0.05	120	1	0.10195	0.1519		0.01	1	100	0.05		0.06008	0.11541	192.097	0.092099	-2.0904	9.0094	-41.067		0.094991	0.12328	129.784	0.11219	-0.22563	13.3966	-37.4648
	5000	0.05	120	1.25	0.11775	0.18987		0.01	1	50	0.05		0.075221	0.12017	159.757	0.10883	-1.8522	8.1048	-36.1187		0.11138	0.14303	128.415	0.13361	-0.039274	9.0757	-41.3387
	5000	0.05	120	1.25	0.11775	0.18987		0.01	1	100	0.05		0.075225	0.12015	159.719	0.10866	-1.8497	8.1022	-36.1155		0.11136	0.14306	128.469	0.13368	-0.035966	9.0796	-41.3527
	5000	0.05	120	1.5	0.13133	0.22785		0.01	1	50	0.05		0.091605	0.11849	129.353	0.12044	-1.8006	8.7908	-30.2457		0.12597	0.15872	126.001	0.14998	-0.4277	7.801	-44.7152
	5000	0.05	120	1.5	0.13133	0.22785		0.01	1	100	0.05		0.091603	0.11845	129.311	0.12033	-1.7982	8.772	-30.2472		0.12597	0.15862	125.916	0.15022	-0.41715	7.764	-44.7115
	5000	0.05	120	2	0.15343	0.3038		0.01	1	50	0.05		0.11786	0.12641	107.255	0.14322	-1.3674	8.8958	-23.1831		0.14573	0.21799	149.581	0.17856	-0.17438	18.4266	-52.0294
	5000	0.05	120	2	0.15343	0.3038		0.01	1	100	0.05		0.11789	0.12633	107.153	0.14323	-1.3682	8.9014	-23.164		0.14574	0.21783	149.463	0.17846	-0.17845	18.3019	-52.0279
	5000	0.05	120	0.1	0.01448	0.01519		0.01	2	50	0.05		-0.012333	0.080594	-653.485	0.0093045	-3.0386	14.0132	-185.17		0.0024555	0.043752	1781.81	0.0095234	-0.97022	4.2313	-83.8348
	5000	0.05	120	0.1	0.01448	0.01519		0.01	2	100	0.05		-0.012331	0.080727	-654.671	0.0093271	-3.0477	14.0984	-185.155		0.0024819	0.043753	1762.91	0.0095276	-0.9754	4.246	-83.6613
	5000	0.05	120	0.2	0.027668	0.03038		0.01	2	50	0.05		-0.0037922	0.089595	-2362.64	0.021	-2.7505	11.3512	-113.706		0.013949	0.051924	372.25	0.022227	-0.89621	3.937	-54.086
	5000	0.05	120	0.2	0.027668	0.03038		0.01	2	100	0.05		-0.0036878	0.089376	-2423.58	0.02098	-2.751	11.3644	-113.329		0.013993	0.051875	370.733	0.022225	-0.89416	3.9354	-53.9415
	5000	0.05	120	0.35	0.045382	0.053165		0.01	2	50	0.05		0.0080727	0.10082	1248.92	0.038873	-2.6773	11.3381	-82.2118		0.030671	0.064159	209.184	0.043363	-0.84267	3.7709	-42.3093
	5000	0.05	120	0.35	0.045382	0.053165		0.01	2	100	0.05		0.0080969	0.10082	1245.21	0.038748	-2.6792	11.3505	-82.1583		0.030692	0.064153	209.02	0.043491	-0.84412	3.7729	-42.2701
	5000	0.05	120	0.5	0.061004	0.07595		0.01	2	50	0.05		0.025777	0.10127	392.879	0.055652	-2.5575	10.7757	-57.7447		0.050169	0.073571	146.646	0.064948	-0.78734	5.0422	-33.9444
	5000	0.05	120	0.5	0.061004	0.07595		0.01	2	100	0.05		0.025857	0.10119	391.351	0.05579	-2.5579	10.7755	-57.6144		0.050231	0.073527	146.378	0.064831	-0.78971	5.0363	-33.8634
	5000	0.05	120	0.75	0.083309	0.11393		0.01	2	50	0.05		0.040352	0.11473	284.315	0.074691	-2.3071	9.2263	-51.5634		0.0719	0.094572	131.532	0.089293	-0.72544	6.4428	-36.888
	5000	0.05	120	0.75	0.083309	0.11393		0.01	2	100	0.05		0.040443	0.11457	283.286	0.074373	-2.3052	9.2088	-51.4546		0.07196	0.094534	131.37	0.089263	-0.72964	6.4976	-36.8359
	5000	0.05	120	1	0.10195	0.1519		0.01	2	50	0.05		0.062051	0.11431	184.22	0.093285	-2.1627	9.3736	-39.1338		0.095726	0.11367	118.748	0.1131	-0.55575	7.2663	-36.9811
	5000	0.05	120	1	0.10195	0.1519		0.01	2	100	0.05		0.06211	0.11424	183.927	0.09359	-2.1619	9.3776	-39.0761		0.095776	0.11367	118.68	0.11312	-0.55571	7.2847	-36.9479
	5000	0.05	120	1.25	0.11775	0.18987		0.01	2	50	0.05		0.076503	0.1191	155.678	0.11005	-1.9182	8.3578	-35.0307		0.11157	0.13274	118.974	0.13317	-0.19793	8.6845	-41.2417
	5000	0.05	120	1.25	0.11775	0.18987		0.01	2	100	0.05		0.07657	0.11901	155.431	0.10989	-1.9197	8.3676	-34.9738		0.11163	0.13276	118.928	0.13336	-0.19787	8.7063	-41.2093
	5000	0.05	120	1.5	0.13133	0.22785		0.01	2	50	0.05		0.092934	0.11741	126.335	0.12209	-1.8873	9.0815	-29.2336		0.12662	0.14546	114.879	0.1492	-0.60167	6.4645	-44.4277
	5000	0.05	120	1.5	0.13133	0.22785		0.01	2	100	0.05		0.092953	0.11739	126.287	0.12211	-1.8865	9.0691	-29.2198		0.12664	0.14542	114.827	0.14924	-0.60232	6.4741	-44.4197
	5000	0.05	120	2	0.15343	0.3038		0.01	2	50	0.05		0.11932	0.12474	104.538	0.14478	-1.4607	9.3007	-22.2326		0.14565	0.19273	132.33	0.17549	-0.11589	18.1965	-52.0585
	5000	0.05	120	2	0.15343	0.3038		0.01	2	100	0.05		0.11931	0.12476	104.566	0.14466	-1.4599	9.3054	-22.2411		0.1458	0.19251	132.034	0.17538	-0.10791	18.1703	-52.0072
	5000	0.05	120	0.1	0.01448	0.01519		0.01	3	50	0.05		-0.012269	0.08071	-657.83	0.0094847	-3.0344	13.9668	-184.729		0.0025416	0.043809	1723.71	0.00972	-0.97368	4.2351	-83.2682
	5000	0.05	120	0.1	0.01448	0.01519		0.01	3	100	0.05		-0.012236	0.080708	-659.618	0.0094497	-3.045	14.0817	-184.497		0.0025618	0.043777	1708.81	0.009745	-0.97519	4.2428	-83.1346
	5000	0.05	120	0.2	0.027668	0.03038		0.01	3	50	0.05		-0.0036709	0.089471	-2437.31	0.021035	-2.7469	11.3561	-113.267		0.013956	0.051884	371.756	0.022281	-0.89846	3.9207	-54.0605
	5000	0.05	120	0.2	0.027668	0.03038		0.01	3	100	0.05		-0.0036235	0.089506	-2470.18	0.020929	-2.7501	11.3624	-113.096		0.014008	0.051853	370.162	0.022149	-0.90336	3.9354	-53.8905
	5000	0.05	120	0.35	0.045382	0.053165		0.01	3	50	0.05		0.0083721	0.10082	1204.22	0.038549	-2.6828	11.3844	-81.5519		0.03091	0.063901	206.733	0.043316	-0.84618	3.76	-41.86
	5000	0.05	120	0.35	0.045382	0.053165		0.01	3	100	0.05		0.0084161	0.10077	1197.3	0.038778	-2.6835	11.386	-81.4551		0.030932	0.06387	206.482	0.043516	-0.84782	3.7604	-41.8182
	5000	0.05	120	0.5	0.061004	0.07595		0.01	3	50	0.05		0.026222	0.10123	386.065	0.056087	-2.5629	10.8068	-57.016		0.050125	0.0728	145.238	0.065207	-0.89695	4.7978	-34.0032
	5000	0.05	120	0.5	0.061004	0.07595		0.01	3	100	0.05		0.026241	0.1012	385.657	0.056054	-2.5604	10.7869	-56.9844		0.050139	0.07278	145.156	0.065232	-0.89207	4.749	-33.984
	5000	0.05	120	0.75	0.083309	0.11393		0.01	3	50	0.05		0.040825	0.11462	280.769	0.074869	-2.3178	9.2663	-50.9957		0.071974	0.093545	129.97	0.090148	-0.77369	6.5054	-36.8229
	5000	0.05	120	0.75	0.083309	0.11393		0.01	3	100	0.05		0.040844	0.11455	280.458	0.074883	-2.3156	9.2381	-50.9733		0.071986	0.093571	129.986	0.090359	-0.77667	6.593	-36.8132
	5000	0.05	120	1	0.10195	0.1519		0.01	3	50	0.05		0.062567	0.11423	182.57	0.093887	-2.1812	9.4261	-38.6271		0.095318	0.11101	116.464	0.11356	-0.70417	7.0256	-37.2498
	5000	0.05	120	1	0.10195	0.1519		0.01	3	100	0.05		0.062579	0.11417	182.441	0.093847	-2.1796	9.4261	-38.6162		0.095316	0.11102	116.474	0.11369	-0.705	7.0317	-37.2509
	5000	0.05	120	1.25	0.11775	0.18987		0.01	3	50	0.05		0.077062	0.11889	154.278	0.11057	-1.9377	8.4266	-34.5557		0.11203	0.12936	115.469	0.13358	-0.1758	9.1127	-40.9978
	5000	0.05	120	1.25	0.11775	0.18987		0.01	3	100	0.05		0.077106	0.11883	154.109	0.11046	-1.9402	8.4358	-34.5181		0.11206	0.12922	115.314	0.1335	-0.18505	9.0882	-40.9802
	5000	0.05	120	1.5	0.13133	0.22785		0.01	3	50	0.05		0.093541	0.11737	125.474	0.12285	-1.9093	9.1314	-28.7718		0.1261	0.14062	111.517	0.14905	-0.63821	6.2867	-44.6576
	5000	0.05	120	1.5	0.13133	0.22785		0.01	3	100	0.05		0.093622	0.11729	125.285	0.12277	-1.9077	9.1278	-28.7101		0.12616	0.14049	111.364	0.149	-0.63636	6.2724	-44.6319
	5000	0.05	120	2	0.15343	0.3038		0.01	3	50	0.05		0.11975	0.12443	103.902	0.14531	-1.4831	9.4015	-21.9514		0.14626	0.1847	126.279	0.17427	0.12634	18.3836	-51.8566
	5000	0.05	120	2	0.15343	0.3038		0.01	3	100	0.05		0.11976	0.12441	103.887	0.14546	-1.4855	9.3985	-21.9473		0.14627	0.18476	126.314	0.17448	0.12521	18.5175	-51.8516
	5000	0.05	120	0.1	0.01448	0.01519		0.02	0.1	50	0.05		-0.0089685	0.046726	-521.001	0.0023039	-1.8799	7.6712	-161.935		-0.001699	0.036243	-2133.11	0.0022879	-0.46648	4.1285	-111.185
	5000	0.05	120	0.1	0.01448	0.01519		0.02	0.1	100	0.05		-0.0089675	0.046723	-521.026	0.0022979	-1.88	7.6778	-161.928		-0.0016982	0.036244	-2134.3	0.0022761	-0.46594	4.1281	-111.18
	5000	0.05	120	0.2	0.027668	0.03038		0.02	0.1	50	0.05		0.00069157	0.050656	7324.83	0.012287	-1.7199	6.7957	-97.5005		0.010011	0.044895	448.451	0.012539	-0.0015131	5.6307	-67.0473
	5000	0.05	120	0.2	0.027668	0.03038		0.02	0.1	100	0.05		0.00068509	0.050672	7396.32	0.012252	-1.7205	6.7986	-97.5239		0.010008	0.0449	448.653	0.012595	-0.0027972	5.6207	-67.0584
	5000	0.05	120	0.35	0.045382	0.053165		0.02	0.1	50	0.05		0.01373	0.056444	411.092	0.026932	-1.6547	6.6681	-69.745		0.027843	0.0623	223.757	0.029438	1.0272	17.2062	-47.6296
	5000	0.05	120	0.35	0.045382	0.053165		0.02	0.1	100	0.05		0.013737	0.056444	410.876	0.026983	-1.6561	6.6752	-69.7295		0.027849	0.062294	223.688	0.029505	1.027	17.2099	-47.6184
	5000	0.05	120	0.5	0.061004	0.07595		0.02	0.1	50	0.05		0.029917	0.057651	192.706	0.04242	-1.4233	6.2921	-50.9595		0.049073	0.10106	205.943	0.048066	5.9039	165.095	-35.3876
	5000	0.05	120	0.5	0.061004	0.07595		0.02	0.1	100	0.05		0.029916	0.057661	192.74	0.042419	-1.4246	6.2973	-50.9603		0.049073	0.10105	205.927	0.048091	5.9044	165.143	-35.3878
	5000	0.05	120	0.75	0.083309	0.11393		0.02	0.1	50	0.05		0.04799	0.064252	133.887	0.060643	-1.3077	5.8771	-42.3952		0.07846	0.14952	190.567	0.072614	3.5503	58.7875	-31.1299
	5000	0.05	120	0.75	0.083309	0.11393		0.02	0.1	100	0.05		0.047993	0.064244	133.862	0.060821	-1.3066	5.8739	-42.3914		0.078469	0.14952	190.544	0.07263	3.5525	58.7866	-31.1223
	5000	0.05	120	1	0.10195	0.1519		0.02	0.1	50	0.05		0.067988	0.066601	97.9592	0.078869	-1.0899	5.8499	-33.3099		0.10472	0.21493	205.247	0.10052	-0.13397	31.4259	-31.0607
	5000	0.05	120	1	0.10195	0.1519		0.02	0.1	100	0.05		0.06799	0.066589	97.9394	0.078869	-1.088	5.8404	-33.3084		0.10472	0.21494	205.252	0.10055	-0.13476	31.4305	-31.0614
	5000	0.05	120	1.25	0.11775	0.18987		0.02	0.1	50	0.05		0.083177	0.070748	85.0567	0.093608	-0.83299	5.2626	-29.3623		0.12522	0.33384	266.601	0.12207	5.4184	228.822	-34.0516
	5000	0.05	120	1.25	0.11775	0.18987		0.02	0.1	100	0.05		0.083187	0.070729	85.0235	0.093599	-0.83261	5.2631	-29.3538		0.12522	0.33384	266.592	0.12209	5.4181	228.816	-34.0494
	5000	0.05	120	1.5	0.13133	0.22785		0.02	0.1	50	0.05		0.099121	0.070539	71.1645	0.10649	-0.74463	5.4822	-24.5225		0.15484	0.42466	274.256	0.14343	2.6334	87.7656	-32.0426
	5000	0.05	120	1.5	0.13133	0.22785		0.02	0.1	100	0.05		0.099125	0.070547	71.1691	0.10649	-0.74594	5.4864	-24.5193		0.15485	0.42456	274.172	0.14349	2.638	87.7322	-32.0372
	5000	0.05	120	2	0.15343	0.3038		0.02	0.1	50	0.05		0.12467	0.077111	61.85	0.12967	-0.37548	5.4407	-18.744		0.16744	0.62289	371.997	0.17632	-5.1823	202.12	-44.8832
	5000	0.05	120	2	0.15343	0.3038		0.02	0.1	100	0.05		0.12468	0.07711	61.8478	0.1298	-0.37481	5.4398	-18.7429		0.16745	0.62269	371.868	0.17632	-5.1684	201.509	-44.8818
	5000	0.05	120	0.1	0.01448	0.01519		0.02	0.2	50	0.05		-0.0038386	0.048971	-1275.75	0.0085265	-1.812	7.1794	-126.509		0.0035777	0.038429	1074.12	0.0087598	-0.5996	3.5305	-76.4467
	5000	0.05	120	0.1	0.01448	0.01519		0.02	0.2	100	0.05		-0.0038429	0.048959	-1274.02	0.0085291	-1.8125	7.18	-126.538		0.0035699	0.03842	1076.23	0.0087545	-0.59978	3.5314	-76.4984
	5000	0.05	120	0.2	0.027668	0.03038		0.02	0.2	50	0.05		0.006535	0.05293	809.951	0.019824	-1.6833	6.4165	-76.381		0.015773	0.046138	292.508	0.021013	-0.41274	3.9173	-48.0802
	5000	0.05	120	0.2	0.027668	0.03038		0.02	0.2	100	0.05		0.0065657	0.052889	805.548	0.019821	-1.6836	6.4222	-76.2703		0.015795	0.046119	291.98	0.020939	-0.41233	3.9191	-48.0072
	5000	0.05	120	0.35	0.045382	0.053165		0.02	0.2	50	0.05		0.020143	0.05866	291.219	0.036244	-1.6699	6.4449	-55.6146		0.033738	0.059083	175.126	0.040471	-0.21349	6.4928	-36.5416
	5000	0.05	120	0.35	0.045382	0.053165		0.02	0.2	100	0.05		0.020137	0.05867	291.348	0.03626	-1.6695	6.4425	-55.6268		0.033732	0.059083	175.153	0.040449	-0.21509	6.4814	-36.5517
	5000	0.05	120	0.5	0.061004	0.07595		0.02	0.2	50	0.05		0.036809	0.059236	160.927	0.052016	-1.5525	6.2875	-39.6606		0.055244	0.086526	156.625	0.06012	5.2483	179.75	-27.2627
	5000	0.05	120	0.5	0.061004	0.07595		0.02	0.2	100	0.05		0.036836	0.059194	160.695	0.051965	-1.5515	6.2865	-39.6169		0.055268	0.086608	156.705	0.060285	5.3388	183.339	-27.2311
	5000	0.05	120	0.75	0.083309	0.11393		0.02	0.2	50	0.05		0.054076	0.065474	121.078	0.06984	-1.4426	5.9254	-35.0895		0.081574	0.11862	145.419	0.085636	1.8442	39.7663	-28.397
	5000	0.05	120	0.75	0.083309	0.11393		0.02	0.2	100	0.05		0.054081	0.065477	121.072	0.069719	-1.4426	5.9231	-35.0837		0.081581	0.11862	145.4	0.08545	1.8422	39.6874	-28.3905
	5000	0.05	120	1	0.10195	0.1519		0.02	0.2	50	0.05		0.073991	0.067171	90.7826	0.087175	-1.2802	6.0342	-27.4213		0.10402	0.16763	161.151	0.11135	-1.6373	25.0394	-31.5201
	5000	0.05	120	1	0.10195	0.1519		0.02	0.2	100	0.05		0.074006	0.067154	90.7422	0.08721	-1.28	6.0358	-27.4072		0.10403	0.16762	161.126	0.11143	-1.6407	25.0834	-31.5133
	5000	0.05	120	1.25	0.11775	0.18987		0.02	0.2	50	0.05		0.088656	0.070578	79.6087	0.10229	-1.0478	5.4992	-24.7092		0.12673	0.23099	182.274	0.13418	-2.1016	75.2838	-33.2576
	5000	0.05	120	1.25	0.11775	0.18987		0.02	0.2	100	0.05		0.088662	0.070563	79.5869	0.10235	-1.0475	5.4959	-24.7047		0.12673	0.23091	182.201	0.13416	-2.1043	75.3467	-33.2552
	5000	0.05	120	1.5	0.13133	0.22785		0.02	0.2	50	0.05		0.10415	0.069895	67.1095	0.11472	-0.96812	5.8121	-20.6927		0.14692	0.28221	192.086	0.15525	-0.94628	45.1321	-35.5187
	5000	0.05	120	1.5	0.13133	0.22785		0.02	0.2	100	0.05		0.10415	0.069919	67.1336	0.11472	-0.97009	5.8202	-20.6946		0.14693	0.2823	192.128	0.15541	-0.95228	45.3381	-35.5131
	5000	0.05	120	2	0.15343	0.3038		0.02	0.2	50	0.05		0.12869	0.075406	58.5962	0.13618	-0.56651	5.8958	-16.1284		0.17017	0.37382	219.678	0.19059	-0.26871	21.0929	-43.9875
	5000	0.05	120	2	0.15343	0.3038		0.02	0.2	100	0.05		0.12869	0.0754	58.5898	0.13622	-0.56573	5.8951	-16.1267		0.17017	0.37377	219.64	0.19048	-0.26902	21.0812	-43.9846
	5000	0.05	120	0.1	0.01448	0.01519		0.02	0.5	50	0.05		-0.0030082	0.049558	-1647.42	0.0091766	-1.77	7.0172	-120.774		0.0043204	0.038902	900.415	0.0093932	-0.60682	3.4295	-71.5575
	5000	0.05	120	0.1	0.01448	0.01519		0.02	0.5	100	0.05		-0.0029901	0.049531	-1656.48	0.0091531	-1.771	7.0197	-120.65		0.0043292	0.038886	898.231	0.0093782	-0.6068	3.432	-71.4998
	5000	0.05	120	0.2	0.027668	0.03038		0.02	0.5	50	0.05		0.007862	0.053629	682.129	0.020836	-1.6534	6.308	-71.585		0.016856	0.046507	275.909	0.022192	-0.4535	3.8222	-44.5162
	5000	0.05	120	0.2	0.027668	0.03038		0.02	0.5	100	0.05		0.0078903	0.053571	678.946	0.020773	-1.6502	6.2926	-71.4828		0.016874	0.046486	275.488	0.021986	-0.45266	3.8207	-44.4569
	5000	0.05	120	0.35	0.045382	0.053165		0.02	0.5	50	0.05		0.022268	0.059409	266.787	0.038225	-1.6559	6.3284	-50.9312		0.035039	0.05766	164.558	0.04266	-0.38776	4.8112	-34.0933
	5000	0.05	120	0.35	0.045382	0.053165		0.02	0.5	100	0.05		0.022297	0.05939	266.366	0.038224	-1.6574	6.3376	-50.8692		0.035065	0.057652	164.415	0.0427	-0.3874	4.8199	-34.0446
	5000	0.05	120	0.5	0.061004	0.07595		0.02	0.5	50	0.05		0.039459	0.059877	151.746	0.054929	-1.5693	6.2568	-35.3176		0.056095	0.07093	126.446	0.063632	0.092874	12.758	-26.1424
	5000	0.05	120	0.5	0.061004	0.07595		0.02	0.5	100	0.05		0.039471	0.059836	151.595	0.054762	-1.5671	6.2475	-35.2976		0.056105	0.070937	126.436	0.063861	0.099787	12.8252	-26.1289
	5000	0.05	120	0.75	0.083309	0.11393		0.02	0.5	50	0.05		0.057031	0.066058	115.829	0.073626	-1.4826	5.9297	-31.5427		0.081095	0.098979	122.054	0.088685	1.1426	44.7612	-28.8175
	5000	0.05	120	0.75	0.083309	0.11393		0.02	0.5	100	0.05		0.057043	0.066032	115.758	0.07358	-1.4814	5.924	-31.5282		0.081105	0.098965	122.021	0.088769	1.1419	44.5899	-28.8081
	5000	0.05	120	1	0.10195	0.1519		0.02	0.5	50	0.05		0.077007	0.067338	87.4445	0.091721	-1.3641	6.0997	-24.4635		0.10433	0.13007	124.676	0.11456	-0.84186	17.1093	-31.3199
	5000	0.05	120	1	0.10195	0.1519		0.02	0.5	100	0.05		0.07701	0.067333	87.4343	0.091602	-1.3654	6.111	-24.4607		0.10433	0.1301	124.695	0.11459	-0.83414	17.2462	-31.3143
	5000	0.05	120	1.25	0.11775	0.18987		0.02	0.5	50	0.05		0.092082	0.070255	76.2964	0.1072	-1.1733	5.6963	-21.8		0.12423	0.16071	129.363	0.13668	-0.35825	16.898	-34.5717
	5000	0.05	120	1.25	0.11775	0.18987		0.02	0.5	100	0.05		0.092083	0.070242	76.2815	0.10722	-1.1726	5.6953	-21.799		0.12423	0.16075	129.4	0.13662	-0.35463	16.9205	-34.5749
	5000	0.05	120	1.5	0.13133	0.22785		0.02	0.5	50	0.05		0.10731	0.069441	64.7137	0.11941	-1.1075	6.0104	-18.2909		0.14356	0.19181	133.616	0.15584	0.28226	15.2504	-36.9949
	5000	0.05	120	1.5	0.13133	0.22785		0.02	0.5	100	0.05		0.10731	0.069428	64.6983	0.11941	-1.1057	6.0032	-18.2869		0.14359	0.1918	133.579	0.1559	0.28455	15.2561	-36.9817
	5000	0.05	120	2	0.15343	0.3038		0.02	0.5	50	0.05		0.13162	0.074037	56.2502	0.14176	-0.74009	6.2429	-14.2163		0.1617	0.26523	164.026	0.18864	-0.67429	18.9209	-46.7748
	5000	0.05	120	2	0.15343	0.3038		0.02	0.5	100	0.05		0.13162	0.074044	56.2547	0.14181	-0.74122	6.2456	-14.2152		0.1617	0.26535	164.101	0.1887	-0.68069	19.0739	-46.7753
	5000	0.05	120	0.1	0.01448	0.01519		0.02	1	50	0.05		-0.0027612	0.049722	-1800.77	0.0093872	-1.7568	6.9685	-119.068		0.0045185	0.039036	863.91	0.0096498	-0.60431	3.4096	-70.2532
	5000	0.05	120	0.1	0.01448	0.01519		0.02	1	100	0.05		-0.0027329	0.049686	-1818.05	0.0092606	-1.7581	6.9786	-118.873		0.0045353	0.039014	860.216	0.0095089	-0.60536	3.4124	-70.1426
	5000	0.05	120	0.2	0.027668	0.03038		0.02	1	50	0.05		0.0081311	0.053801	661.668	0.020732	-1.6411	6.2563	-70.6125		0.017039	0.046342	271.971	0.022027	-0.47566	3.7285	-43.9124
	5000	0.05	120	0.2	0.027668	0.03038		0.02	1	100	0.05		0.0081468	0.053776	660.087	0.020886	-1.6417	6.2636	-70.5558		0.01705	0.046331	271.734	0.02222	-0.47445	3.7326	-43.8775
	5000	0.05	120	0.35	0.045382	0.053165		0.02	1	50	0.05		0.022874	0.059625	260.666	0.038618	-1.6525	6.3188	-49.5968		0.035436	0.056801	160.291	0.043208	-0.38473	4.0638	-33.3465
	5000	0.05	120	0.35	0.045382	0.053165		0.02	1	100	0.05		0.022882	0.059621	260.554	0.038842	-1.651	6.3123	-49.5787		0.035445	0.056805	160.262	0.043508	-0.3856	4.0521	-33.3303
	5000	0.05	120	0.5	0.061004	0.07595		0.02	1	50	0.05		0.040125	0.060017	149.575	0.055455	-1.5743	6.2624	-34.2259		0.055964	0.068133	121.744	0.064769	-0.19879	12.5504	-26.3146
	5000	0.05	120	0.5	0.061004	0.07595		0.02	1	100	0.05		0.040146	0.059989	149.427	0.055434	-1.5726	6.2538	-34.1905		0.055984	0.068138	121.711	0.064678	-0.19075	12.6533	-26.289
	5000	0.05	120	0.75	0.083309	0.11393		0.02	1	50	0.05		0.057924	0.066245	114.365	0.074234	-1.4934	5.919	-30.4711		0.080104	0.08824	110.157	0.089458	-0.99685	15.4388	-29.687
	5000	0.05	120	0.75	0.083309	0.11393		0.02	1	100	0.05		0.05793	0.066246	114.356	0.07443	-1.4936	5.9167	-30.4639		0.080119	0.088241	110.138	0.089541	-0.99083	15.3041	-29.6742
	5000	0.05	120	1	0.10195	0.1519		0.02	1	50	0.05		0.078183	0.067297	86.0758	0.092909	-1.3988	6.1601	-23.3094		0.10582	0.11597	109.592	0.11501	-0.46043	18.8349	-30.3372
	5000	0.05	120	1	0.10195	0.1519		0.02	1	100	0.05		0.078159	0.067332	86.1473	0.092906	-1.4012	6.1676	-23.3329		0.10582	0.11605	109.666	0.11501	-0.44257	19.0242	-30.3337
	5000	0.05	120	1.25	0.11775	0.18987		0.02	1	50	0.05		0.093473	0.070152	75.0506	0.10932	-1.2404	5.7429	-20.6189		0.12362	0.13908	112.499	0.13571	-0.36495	15.642	-34.8918
	5000	0.05	120	1.25	0.11775	0.18987		0.02	1	100	0.05		0.093482	0.070127	75.0171	0.10929	-1.2393	5.7433	-20.6113		0.1236	0.13907	112.511	0.13575	-0.36774	15.7314	-34.902
	5000	0.05	120	1.5	0.13133	0.22785		0.02	1	50	0.05		0.10853	0.069073	63.6433	0.1215	-1.1825	6.1426	-17.3565		0.14078	0.15807	112.284	0.15389	-0.36397	12.8446	-38.2157
	5000	0.05	120	1.5	0.13133	0.22785		0.02	1	100	0.05		0.10854	0.069038	63.6066	0.12152	-1.1803	6.1248	-17.3512		0.14079	0.15805	112.262	0.15383	-0.35475	12.8682	-38.2094
	5000	0.05	120	2	0.15343	0.3038		0.02	1	50	0.05		0.13296	0.073482	55.2652	0.1438	-0.81807	6.425	-13.3423		0.16115	0.22152	137.463	0.18477	-0.93113	27.0959	-46.9552
	5000	0.05	120	2	0.15343	0.3038		0.02	1	100	0.05		0.13297	0.073465	55.249	0.14373	-0.8189	6.4262	-13.3375		0.16117	0.22149	137.424	0.18489	-0.92536	26.9363	-46.948
	5000	0.05	120	0.1	0.01448	0.01519		0.02	2	50	0.05		-0.0025626	0.049809	-1943.67	0.0093321	-1.7451	6.9157	-117.697		0.004681	0.039129	835.912	0.0095525	-0.60221	3.3984	-69.1834
	5000	0.05	120	0.1	0.01448	0.01519		0.02	2	100	0.05		-0.0025339	0.049803	-1965.44	0.0095441	-1.7488	6.9499	-117.499		0.0047077	0.039123	831.043	0.0098175	-0.60293	3.3973	-69.0076
	5000	0.05	120	0.2	0.027668	0.03038		0.02	2	50	0.05		0.0084128	0.053896	640.645	0.021404	-1.63	6.221	-69.5942		0.017146	0.046043	268.53	0.022729	-0.50534	3.6169	-43.5611
	5000	0.05	120	0.2	0.027668	0.03038		0.02	2	100	0.05		0.0083953	0.053906	642.099	0.021163	-1.6327	6.2382	-69.6576		0.017124	0.046034	268.822	0.022307	-0.50606	3.6206	-43.6324
	5000	0.05	120	0.35	0.045382	0.053165		0.02	2	50	0.05		0.023391	0.059822	255.751	0.039047	-1.6468	6.301	-48.458		0.03558	0.056381	158.464	0.043793	-0.46172	3.9024	-33.077
	5000	0.05	120	0.35	0.045382	0.053165		0.02	2	100	0.05		0.023443	0.059758	254.903	0.039149	-1.6481	6.3194	-48.3424		0.035617	0.056338	158.175	0.044026	-0.45928	3.886	-33.006
	5000	0.05	120	0.5	0.061004	0.07595		0.02	2	50	0.05		0.040669	0.060234	148.108	0.056087	-1.5713	6.2345	-33.3347		0.055606	0.065856	118.434	0.065367	-0.52103	11.4191	-26.7864
	5000	0.05	120	0.5	0.061004	0.07595		0.02	2	100	0.05		0.040696	0.0602	147.927	0.056036	-1.5732	6.2457	-33.2898		0.055636	0.065833	118.326	0.065362	-0.52045	11.4379	-26.7461
	5000	0.05	120	0.75	0.083309	0.11393		0.02	2	50	0.05		0.058591	0.066472	113.451	0.075123	-1.5017	5.9201	-29.6697		0.079908	0.085559	107.071	0.090631	-1.1473	16.7637	-29.8588
	5000	0.05	120	0.75	0.083309	0.11393		0.02	2	100	0.05		0.058597	0.066425	113.359	0.075065	-1.499	5.9082	-29.6626		0.079909	0.085446	106.929	0.090721	-1.1336	16.3974	-29.8584
	5000	0.05	120	1	0.10195	0.1519		0.02	2	50	0.05		0.079302	0.067291	84.8536	0.094155	-1.4368	6.2401	-22.2116		0.10577	0.10528	99.5416	0.11566	-0.74174	11.9062	-30.3709
	5000	0.05	120	1	0.10195	0.1519		0.02	2	100	0.05		0.079308	0.067278	84.8312	0.094293	-1.4365	6.2389	-22.2057		0.10576	0.10528	99.5412	0.11555	-0.74033	11.9557	-30.3733
	5000	0.05	120	1.25	0.11775	0.18987		0.02	2	50	0.05		0.094495	0.069865	73.9347	0.11047	-1.28	5.8277	-19.7508		0.12372	0.12577	101.652	0.13502	-0.1493	14.2083	-34.8389
	5000	0.05	120	1.25	0.11775	0.18987		0.02	2	100	0.05		0.094512	0.069856	73.9126	0.11052	-1.2811	5.8369	-19.7368		0.12375	0.12576	101.624	0.13507	-0.15213	14.2028	-34.8266
	5000	0.05	120	1.5	0.13133	0.22785		0.02	2	50	0.05		0.10952	0.068924	62.9312	0.12295	-1.2324	6.2035	-16.6022		0.14043	0.1403	99.9056	0.15225	-0.61701	10.4518	-38.3661
	5000	0.05	120	1.5	0.13133	0.22785		0.02	2	100	0.05		0.10954	0.068899	62.901	0.12297	-1.2292	6.1892	-16.5918		0.14046	0.14028	99.8727	0.15239	-0.60858	10.5054	-38.3534
	5000	0.05	120	2	0.15343	0.3038		0.02	2	50	0.05		0.13391	0.073035	54.542	0.14522	-0.8784	6.5493	-12.7274		0.15984	0.19176	119.964	0.17994	-0.4783	22.2884	-47.3852
	5000	0.05	120	2	0.15343	0.3038		0.02	2	100	0.05		0.13391	0.073039	54.5424	0.14525	-0.88012	6.5555	-12.7233		0.16006	0.1914	119.582	0.17995	-0.47862	22.2489	-47.3148
	5000	0.05	120	0.1	0.01448	0.01519		0.02	3	50	0.05		-0.0025075	0.049939	-1991.55	0.0096123	-1.7464	6.9519	-117.317		0.0047538	0.039179	824.15	0.0099174	-0.60341	3.3969	-68.7043
	5000	0.05	120	0.1	0.01448	0.01519		0.02	3	100	0.05		-0.0024526	0.049862	-2033.01	0.0094969	-1.7448	6.9358	-116.938		0.0047883	0.039145	817.524	0.00972	-0.605	3.4002	-68.4775
	5000	0.05	120	0.2	0.027668	0.03038		0.02	3	50	0.05		0.0084799	0.053927	635.946	0.021103	-1.6239	6.2007	-69.3518		0.017145	0.045992	268.254	0.022449	-0.51443	3.6092	-43.5648
	5000	0.05	120	0.2	0.027668	0.03038		0.02	3	100	0.05		0.0084926	0.053957	635.336	0.021207	-1.6308	6.2353	-69.3058		0.01716	0.045982	267.96	0.022511	-0.5174	3.616	-43.5149
	5000	0.05	120	0.35	0.045382	0.053165		0.02	3	50	0.05		0.023566	0.059882	254.099	0.039096	-1.6427	6.3024	-48.0709		0.035674	0.055736	156.237	0.043936	-0.49094	3.3452	-32.8991
	5000	0.05	120	0.35	0.045382	0.053165		0.02	3	100	0.05		0.023609	0.059847	253.495	0.039211	-1.6423	6.3006	-47.9776		0.035711	0.055725	156.042	0.044073	-0.49225	3.3418	-32.829
	5000	0.05	120	0.5	0.061004	0.07595		0.02	3	50	0.05		0.041	0.060322	147.127	0.056356	-1.5697	6.2238	-32.7913		0.055567	0.064969	116.921	0.065833	-0.63476	11.2428	-26.8379
	5000	0.05	120	0.5	0.061004	0.07595		0.02	3	100	0.05		0.041016	0.060292	146.996	0.056324	-1.5742	6.2435	-32.7652		0.055583	0.064918	116.796	0.065788	-0.63515	11.2837	-26.8167
	5000	0.05	120	0.75	0.083309	0.11393		0.02	3	50	0.05		0.058942	0.066551	112.909	0.075472	-1.5056	5.9168	-29.2494		0.08008	0.082682	103.249	0.091414	-0.65792	9.4205	-29.7081
	5000	0.05	120	0.75	0.083309	0.11393		0.02	3	100	0.05		0.058955	0.066542	112.869	0.075563	-1.504	5.9037	-29.2334		0.080098	0.082644	103.178	0.09142	-0.65347	9.2597	-29.692
	5000	0.05	120	1	0.10195	0.1519		0.02	3	50	0.05		0.079753	0.067335	84.4293	0.094672	-1.4382	6.2295	-21.7697		0.10499	0.1023	97.4336	0.1155	-0.89451	11.9557	-30.8813
	5000	0.05	120	1	0.10195	0.1519		0.02	3	100	0.05		0.079739	0.067392	84.5154	0.094623	-1.4416	6.2407	-21.7835		0.10497	0.10228	97.4311	0.1156	-0.89994	11.9333	-30.8924
	5000	0.05	120	1.25	0.11775	0.18987		0.02	3	50	0.05		0.094855	0.069811	73.5978	0.11095	-1.2977	5.8624	-19.4453		0.12395	0.12113	97.724	0.13518	-0.016655	14.5062	-34.7199
	5000	0.05	120	1.25	0.11775	0.18987		0.02	3	100	0.05		0.094858	0.069799	73.5828	0.111	-1.2985	5.868	-19.4422		0.12395	0.12112	97.7162	0.13514	-0.0064616	14.4829	-34.7176
	5000	0.05	120	1.5	0.13133	0.22785		0.02	3	50	0.05		0.11011	0.069009	62.6701	0.1235	-1.2484	6.2279	-16.1514		0.13946	0.13516	96.9147	0.15128	-0.60788	10.6594	-38.7913
	5000	0.05	120	1.5	0.13133	0.22785		0.02	3	100	0.05		0.11012	0.068991	62.6503	0.12344	-1.2454	6.2174	-16.1464		0.13945	0.13522	96.9713	0.15125	-0.60788	10.7108	-38.7982
	5000	0.05	120	2	0.15343	0.3038		0.02	3	50	0.05		0.13435	0.072924	54.2788	0.14596	-0.90392	6.6006	-12.4377		0.16005	0.18177	113.569	0.17839	-0.23805	23.267	-47.3168
	5000	0.05	120	2	0.15343	0.3038		0.02	3	100	0.05		0.13437	0.072898	54.2527	0.14597	-0.90169	6.6044	-12.4272		0.16007	0.18171	113.516	0.17835	-0.24051	23.2488	-47.3097
	5000	0.05	120	0.1	0.01448	0.01519		0.03	0.1	50	0.05		-0.0041306	0.035835	-867.551	0.0024183	-1.184	5.0395	-128.525		0.00068765	0.032877	4781.03	0.0024298	-0.021769	4.2901	-95.473
	5000	0.05	120	0.1	0.01448	0.01519		0.03	0.1	100	0.05		-0.0041246	0.035829	-868.676	0.0024772	-1.1834	5.0373	-128.484		0.00069233	0.032875	4748.46	0.002476	-0.02134	4.2894	-95.4422
	5000	0.05	120	0.2	0.027668	0.03038		0.03	0.1	50	0.05		0.0064684	0.038379	593.337	0.012852	-1.0136	4.5239	-76.6218		0.013048	0.041281	316.374	0.013251	0.37269	7.9903	-57.0498
	5000	0.05	120	0.2	0.027668	0.03038		0.03	0.1	100	0.05		0.0064714	0.038374	592.974	0.012901	-1.014	4.5272	-76.6109		0.01305	0.041277	316.309	0.013344	0.37274	7.9899	-57.0454
	5000	0.05	120	0.35	0.045382	0.053165		0.03	0.1	50	0.05		0.020972	0.042527	202.78	0.028377	-1.0486	4.6715	-53.7878		0.032636	0.06126	187.703	0.031254	1.0762	32.9425	-38.6129
	5000	0.05	120	0.35	0.045382	0.053165		0.03	0.1	100	0.05		0.020968	0.042534	202.851	0.028402	-1.0494	4.6744	-53.7968		0.032633	0.061261	187.728	0.031274	1.076	32.9408	-38.6201
	5000	0.05	120	0.5	0.061004	0.07595		0.03	0.1	50	0.05		0.036841	0.043944	119.282	0.043463	-0.81185	4.4197	-39.6096		0.055404	0.10503	189.568	0.049526	5.0598	164.336	-27.0516
	5000	0.05	120	0.5	0.061004	0.07595		0.03	0.1	100	0.05		0.036842	0.043941	119.269	0.043517	-0.81137	4.4184	-39.6076		0.055406	0.10503	189.562	0.049542	5.0598	164.339	-27.0496
	5000	0.05	120	0.75	0.083309	0.11393		0.03	0.1	50	0.05		0.056225	0.048322	85.9447	0.062095	-0.73288	4.2889	-32.5103		0.086823	0.16626	191.488	0.075748	5.1644	100.642	-23.7889
	5000	0.05	120	0.75	0.083309	0.11393		0.03	0.1	100	0.05		0.056223	0.048319	85.9421	0.062145	-0.73253	4.2887	-32.5127		0.086819	0.16625	191.493	0.075748	5.1642	100.645	-23.7929
	5000	0.05	120	1	0.10195	0.1519		0.03	0.1	50	0.05		0.075616	0.051292	67.8317	0.081089	-0.67666	4.7269	-25.8274		0.11559	0.23784	205.762	0.10632	-1.2042	39.6204	-23.9052
	5000	0.05	120	1	0.10195	0.1519		0.03	0.1	100	0.05		0.075617	0.051289	67.8281	0.081042	-0.67638	4.7245	-25.8268		0.11559	0.23784	205.768	0.10632	-1.2038	39.6186	-23.9057
	5000	0.05	120	1.25	0.11775	0.18987		0.03	0.1	50	0.05		0.091223	0.054231	59.4491	0.096368	-0.48252	4.355	-22.5297		0.13872	0.36699	264.558	0.12869	4.24	183.906	-26.942
	5000	0.05	120	1.25	0.11775	0.18987		0.03	0.1	100	0.05		0.091223	0.054224	59.4409	0.096318	-0.48157	4.3521	-22.5298		0.13872	0.36701	264.565	0.12874	4.24	183.886	-26.9414
	5000	0.05	120	1.5	0.13133	0.22785		0.03	0.1	50	0.05		0.10631	0.054284	51.0635	0.10895	-0.35197	4.2762	-19.0511		0.17675	0.47415	268.258	0.15549	2.9688	67.7756	-22.4273
	5000	0.05	120	1.5	0.13133	0.22785		0.03	0.1	100	0.05		0.10631	0.054287	51.0667	0.10896	-0.35216	4.277	-19.051		0.17675	0.4741	268.234	0.15548	2.9648	67.7188	-22.4281
	5000	0.05	120	2	0.15343	0.3038		0.03	0.1	50	0.05		0.13112	0.059419	45.3168	0.13235	-0.092868	4.4077	-14.5436		0.18708	0.7087	378.825	0.19231	-3.9869	174.679	-38.4205
	5000	0.05	120	2	0.15343	0.3038		0.03	0.1	100	0.05		0.13112	0.059419	45.3166	0.13237	-0.093071	4.4068	-14.5441		0.18708	0.70863	378.776	0.19231	-3.9794	174.491	-38.4185
	5000	0.05	120	0.1	0.01448	0.01519		0.03	0.2	50	0.05		0.00090674	0.038201	4213.08	0.0086559	-1.1617	4.6814	-93.7382		0.0057641	0.034823	604.144	0.0088435	-0.31136	3.1697	-62.0535
	5000	0.05	120	0.1	0.01448	0.01519		0.03	0.2	100	0.05		0.00091056	0.038206	4195.86	0.0086518	-1.1626	4.687	-93.7118		0.0057682	0.034825	603.744	0.0089082	-0.31112	3.1715	-62.0263
	5000	0.05	120	0.2	0.027668	0.03038		0.03	0.2	50	0.05		0.012207	0.040752	333.833	0.019978	-1.0413	4.2746	-55.8799		0.018754	0.042298	225.543	0.021355	-0.12751	5.5001	-38.2699
	5000	0.05	120	0.2	0.027668	0.03038		0.03	0.2	100	0.05		0.012215	0.040741	333.534	0.020026	-1.0412	4.2745	-55.8523		0.01876	0.042291	225.435	0.021353	-0.12749	5.5012	-38.2492
	5000	0.05	120	0.35	0.045382	0.053165		0.03	0.2	50	0.05		0.027167	0.044717	164.599	0.036989	-1.1287	4.5386	-40.1368		0.038906	0.055804	143.433	0.041592	1.2207	18.8021	-26.8201
	5000	0.05	120	0.35	0.045382	0.053165		0.03	0.2	100	0.05		0.027168	0.044704	164.548	0.036857	-1.1272	4.5328	-40.1358		0.038902	0.055776	143.375	0.041611	1.2074	18.5759	-26.8272
	5000	0.05	120	0.5	0.061004	0.07595		0.03	0.2	50	0.05		0.043503	0.045543	104.689	0.052684	-1.0016	4.3955	-28.6889		0.061604	0.084723	137.53	0.06167	7.2778	202.197	-18.8892
	5000	0.05	120	0.5	0.061004	0.07595		0.03	0.2	100	0.05		0.043504	0.045547	104.697	0.052712	-1.001	4.3913	-28.6866		0.061613	0.084831	137.684	0.061487	7.3439	204.87	-18.8771
	5000	0.05	120	0.75	0.083309	0.11393		0.03	0.2	50	0.05		0.062303	0.049327	79.1722	0.071055	-0.92702	4.3802	-25.2146		0.089727	0.11851	132.079	0.087624	1.7884	42.8686	-21.2401
	5000	0.05	120	0.75	0.083309	0.11393		0.03	0.2	100	0.05		0.062309	0.049324	79.1595	0.07091	-0.92663	4.3775	-25.2067		0.089736	0.11847	132.024	0.087643	1.781	42.7091	-21.2325
	5000	0.05	120	1	0.10195	0.1519		0.03	0.2	50	0.05		0.081455	0.051716	63.4901	0.088851	-0.89965	4.9199	-20.1006		0.11374	0.18104	159.169	0.11608	-1.7067	41.7763	-25.1229
	5000	0.05	120	1	0.10195	0.1519		0.03	0.2	100	0.05		0.081454	0.051711	63.4846	0.088841	-0.89922	4.9187	-20.1012		0.11374	0.18105	159.181	0.11609	-1.7083	41.7906	-25.1241
	5000	0.05	120	1.25	0.11775	0.18987		0.03	0.2	50	0.05		0.09652	0.054013	55.9606	0.10455	-0.72336	4.5908	-18.0314		0.14018	0.25034	178.588	0.14024	-2.9647	87.9986	-26.1739
	5000	0.05	120	1.25	0.11775	0.18987		0.03	0.2	100	0.05		0.096525	0.054006	55.9506	0.10456	-0.72236	4.5887	-18.0272		0.14018	0.25034	178.586	0.14004	-2.9645	87.9982	-26.1717
	5000	0.05	120	1.5	0.13133	0.22785		0.03	0.2	50	0.05		0.11124	0.053553	48.1433	0.11644	-0.5951	4.5746	-15.297		0.16133	0.30343	188.08	0.16436	-0.87352	40.4166	-29.1936
	5000	0.05	120	1.5	0.13133	0.22785		0.03	0.2	100	0.05		0.11123	0.05356	48.1511	0.11647	-0.59531	4.5723	-15.3004		0.16133	0.30335	188.03	0.16429	-0.86002	40.1616	-29.1944
	5000	0.05	120	2	0.15343	0.3038		0.03	0.2	50	0.05		0.13497	0.057932	42.9222	0.13791	-0.26915	4.7713	-12.0336		0.1892	0.39893	210.855	0.20125	-0.33642	21.6664	-37.7231
	5000	0.05	120	2	0.15343	0.3038		0.03	0.2	100	0.05		0.13497	0.057944	42.9316	0.13794	-0.26933	4.7717	-12.035		0.18918	0.39898	210.899	0.20138	-0.33697	21.6605	-37.7288
	5000	0.05	120	0.1	0.01448	0.01519		0.03	0.5	50	0.05		0.0017457	0.038864	2226.25	0.0093891	-1.119	4.5578	-87.9443		0.0065196	0.035313	541.644	0.0096014	-0.3284	3.0515	-57.0794
	5000	0.05	120	0.1	0.01448	0.01519		0.03	0.5	100	0.05		0.0017524	0.038851	2216.99	0.0092049	-1.1189	4.5568	-87.898		0.0065232	0.035304	541.211	0.0095299	-0.32864	3.0511	-57.0559
	5000	0.05	120	0.2	0.027668	0.03038		0.03	0.5	50	0.05		0.013446	0.0415	308.65	0.020952	-1.0142	4.156	-51.4042		0.019924	0.042545	213.533	0.02225	-0.10586	5.1412	-34.4163
	5000	0.05	120	0.2	0.027668	0.03038		0.03	0.5	100	0.05		0.013445	0.041492	308.598	0.021165	-1.013	4.1536	-51.406		0.01992	0.042539	213.552	0.022413	-0.10613	5.1376	-34.4308
	5000	0.05	120	0.35	0.045382	0.053165		0.03	0.5	50	0.05		0.02912	0.045769	157.171	0.038811	-1.0987	4.3842	-35.8326		0.039841	0.053216	133.57	0.043706	0.41178	9.8375	-25.0613
	5000	0.05	120	0.35	0.045382	0.053165		0.03	0.5	100	0.05		0.029143	0.045739	156.945	0.038928	-1.0991	4.3882	-35.7819		0.039861	0.053188	133.434	0.043975	0.41512	9.8689	-25.0242
	5000	0.05	120	0.5	0.061004	0.07595		0.03	0.5	50	0.05		0.045916	0.04648	101.23	0.055508	-1.01	4.2904	-24.7333		0.061365	0.066945	109.094	0.064969	1.3266	23.2337	-19.2035
	5000	0.05	120	0.5	0.061004	0.07595		0.03	0.5	100	0.05		0.045929	0.046465	101.167	0.055483	-1.0095	4.2898	-24.7111		0.061378	0.066933	109.051	0.06493	1.322	23.151	-19.186
	5000	0.05	120	0.75	0.083309	0.11393		0.03	0.5	50	0.05		0.064974	0.050116	77.1323	0.074399	-0.96663	4.3132	-22.0084		0.088687	0.095057	107.184	0.091109	1.3385	52.4848	-22.1536
	5000	0.05	120	0.75	0.083309	0.11393		0.03	0.5	100	0.05		0.064966	0.050134	77.1685	0.074406	-0.96697	4.3127	-22.0175		0.08867	0.095073	107.22	0.090871	1.326	52.472	-22.1678
	5000	0.05	120	1	0.10195	0.1519		0.03	0.5	50	0.05		0.084237	0.05229	62.0747	0.09256	-0.97458	4.9	-17.3714		0.11361	0.13114	115.428	0.11836	-1.1369	21.7941	-25.2049
	5000	0.05	120	1	0.10195	0.1519		0.03	0.5	100	0.05		0.084247	0.052275	62.0491	0.09267	-0.97409	4.9	-17.3611		0.11362	0.13114	115.419	0.11841	-1.1416	21.7679	-25.198
	5000	0.05	120	1.25	0.11775	0.18987		0.03	0.5	50	0.05		0.099505	0.054161	54.4302	0.10838	-0.83958	4.6552	-15.4965		0.13552	0.1668	123.08	0.14081	-0.35714	24.8839	-28.6261
	5000	0.05	120	1.25	0.11775	0.18987		0.03	0.5	100	0.05		0.099515	0.054126	54.39	0.10837	-0.83823	4.6503	-15.4873		0.13554	0.16678	123.047	0.14092	-0.35654	24.8489	-28.6143
	5000	0.05	120	1.5	0.13133	0.22785		0.03	0.5	50	0.05		0.11397	0.053474	46.9182	0.12092	-0.72229	4.6428	-13.2129		0.15621	0.19855	127.103	0.1621	-0.00026254	16.6621	-31.4411
	5000	0.05	120	1.5	0.13133	0.22785		0.03	0.5	100	0.05		0.11398	0.053464	46.9069	0.12083	-0.72239	4.6411	-13.2097		0.15622	0.19856	127.099	0.16221	0.0014537	16.6763	-31.4367
	5000	0.05	120	2	0.15343	0.3038		0.03	0.5	50	0.05		0.13774	0.057222	41.5448	0.14306	-0.42699	4.9301	-10.231		0.17619	0.27517	156.175	0.19532	-0.56612	19.0425	-42.003
	5000	0.05	120	2	0.15343	0.3038		0.03	0.5	100	0.05		0.13773	0.057224	41.5471	0.14309	-0.42817	4.9363	-10.233		0.1762	0.27524	156.21	0.19525	-0.56834	19.111	-42.002
	5000	0.05	120	0.1	0.01448	0.01519		0.03	1	50	0.05		0.0019654	0.039034	1986.05	0.0094052	-1.1009	4.5147	-86.4273		0.0066844	0.03543	530.043	0.0096481	-0.32611	3.0313	-55.9945
	5000	0.05	120	0.1	0.01448	0.01519		0.03	1	100	0.05		0.0019768	0.039035	1974.68	0.0093224	-1.1042	4.5291	-86.3486		0.0066942	0.035422	529.149	0.0095876	-0.32794	3.0365	-55.9302
	5000	0.05	120	0.2	0.027668	0.03038		0.03	1	50	0.05		0.013699	0.041684	304.289	0.021114	-0.99855	4.1178	-50.4892		0.020063	0.042288	210.775	0.022582	-0.12364	4.9778	-33.9592
	5000	0.05	120	0.2	0.027668	0.03038		0.03	1	100	0.05		0.013697	0.041709	304.517	0.021196	-1.0019	4.129	-50.4971		0.020066	0.042297	210.789	0.02244	-0.12654	4.9761	-33.9502
	5000	0.05	120	0.35	0.045382	0.053165		0.03	1	50	0.05		0.029622	0.046087	155.585	0.03938	-1.0855	4.3592	-34.7275		0.039811	0.051974	130.55	0.044375	0.071089	7.4656	-25.1174
	5000	0.05	120	0.35	0.045382	0.053165		0.03	1	100	0.05		0.029626	0.046052	155.443	0.039352	-1.0807	4.3407	-34.7177		0.039807	0.051963	130.54	0.044433	0.070336	7.4647	-25.1264
	5000	0.05	120	0.5	0.061004	0.07595		0.03	1	50	0.05		0.04652	0.046718	100.425	0.056119	-1.0093	4.2682	-23.743		0.061186	0.063901	104.438	0.065724	1.1739	24.5552	-19.439
	5000	0.05	120	0.5	0.061004	0.07595		0.03	1	100	0.05		0.04653	0.046713	100.392	0.056223	-1.0099	4.2704	-23.7259		0.061202	0.063909	104.423	0.065678	1.1778	24.6263	-19.4174
	5000	0.05	120	0.75	0.083309	0.11393		0.03	1	50	0.05		0.065755	0.050488	76.7818	0.075191	-0.96588	4.2575	-21.0713		0.087155	0.083395	95.6858	0.091185	-1.0531	20.1387	-23.4979
	5000	0.05	120	0.75	0.083309	0.11393		0.03	1	100	0.05		0.065769	0.050492	76.7707	0.07514	-0.9681	4.2686	-21.0537		0.087169	0.083379	95.6531	0.091185	-1.0571	20.1572	-23.486
	5000	0.05	120	1	0.10195	0.1519		0.03	1	50	0.05		0.085312	0.052441	61.4699	0.093857	-1.0058	4.9111	-16.3164		0.11459	0.11297	98.5841	0.1186	-0.72792	24.8853	-24.5605
	5000	0.05	120	1	0.10195	0.1519		0.03	1	100	0.05		0.085335	0.052401	61.4066	0.093764	-1.0036	4.9066	-16.2946		0.11461	0.11298	98.5722	0.11858	-0.71723	25.0656	-24.5467
	5000	0.05	120	1.25	0.11775	0.18987		0.03	1	50	0.05		0.10076	0.054286	53.8763	0.11008	-0.87998	4.6293	-14.4307		0.13331	0.13945	104.603	0.13922	-0.15585	22.5407	-29.7885
	5000	0.05	120	1.25	0.11775	0.18987		0.03	1	100	0.05		0.10076	0.054275	53.8633	0.11008	-0.87826	4.6237	-14.4264		0.13331	0.13944	104.601	0.13928	-0.15844	22.6086	-29.7908
	5000	0.05	120	1.5	0.13133	0.22785		0.03	1	50	0.05		0.11513	0.053439	46.4171	0.12266	-0.78497	4.6632	-12.3334		0.15332	0.16096	104.987	0.15996	-0.20268	16.4012	-32.7116
	5000	0.05	120	1.5	0.13133	0.22785		0.03	1	100	0.05		0.11513	0.053422	46.3996	0.12275	-0.78515	4.666	-12.329		0.15336	0.16107	105.03	0.15975	-0.19917	16.4473	-32.6946
	5000	0.05	120	2	0.15343	0.3038		0.03	1	50	0.05		0.13886	0.057066	41.0977	0.14481	-0.49684	4.9847	-9.5017		0.17289	0.22674	131.146	0.19031	-0.82215	27.0089	-43.0901
	5000	0.05	120	2	0.15343	0.3038		0.03	1	100	0.05		0.13886	0.057056	41.0902	0.14481	-0.49697	4.9835	-9.5012		0.17271	0.22696	131.413	0.19009	-0.83768	27.2114	-43.1516
	5000	0.05	120	0.1	0.01448	0.01519		0.03	2	50	0.05		0.0021459	0.039195	1826.48	0.009668	-1.0951	4.501	-85.1804		0.0068462	0.035543	519.159	0.009994	-0.32818	3.0184	-54.9293
	5000	0.05	120	0.1	0.01448	0.01519		0.03	2	100	0.05		0.0021495	0.039188	1823.15	0.0094942	-1.0949	4.5056	-85.156		0.0068469	0.035538	519.037	0.0097129	-0.32826	3.0197	-54.9252
	5000	0.05	120	0.2	0.027668	0.03038		0.03	2	50	0.05		0.013921	0.04191	301.059	0.021313	-0.9918	4.1139	-49.6869		0.020034	0.041928	209.285	0.022653	-0.21938	4.7032	-34.0554
	5000	0.05	120	0.2	0.027668	0.03038		0.03	2	100	0.05		0.013944	0.041853	300.139	0.021266	-0.98633	4.0944	-49.6019		0.020049	0.041907	209.022	0.022588	-0.21687	4.7033	-34.0063
	5000	0.05	120	0.35	0.045382	0.053165		0.03	2	50	0.05		0.030142	0.046323	153.681	0.039732	-1.074	4.3331	-33.5814		0.039898	0.051456	128.968	0.04481	-0.010295	7.36	-24.9541
	5000	0.05	120	0.35	0.045382	0.053165		0.03	2	100	0.05		0.030175	0.046287	153.395	0.039739	-1.0757	4.3449	-33.5082		0.039931	0.05144	128.822	0.044751	-0.010046	7.3812	-24.8924
	5000	0.05	120	0.5	0.061004	0.07595		0.03	2	50	0.05		0.046999	0.046963	99.9249	0.056581	-1.0083	4.2577	-22.958		0.060703	0.061049	100.571	0.066696	0.96616	24.4653	-20.0751
	5000	0.05	120	0.5	0.061004	0.07595		0.03	2	100	0.05		0.04699	0.04694	99.8938	0.056684	-1.0047	4.2511	-22.9731		0.060687	0.061065	100.623	0.066391	0.97744	24.6081	-20.0965
	5000	0.05	120	0.75	0.083309	0.11393		0.03	2	50	0.05		0.066369	0.05075	76.4653	0.076042	-0.97593	4.2554	-20.3334		0.08684	0.079918	92.0284	0.092232	-1.2282	22.5519	-23.7742
	5000	0.05	120	0.75	0.083309	0.11393		0.03	2	100	0.05		0.066374	0.050732	76.4336	0.075853	-0.97232	4.2387	-20.3279		0.086846	0.07991	92.0136	0.092151	-1.2335	22.6529	-23.7689
	5000	0.05	120	1	0.10195	0.1519		0.03	2	50	0.05		0.086248	0.0527	61.1034	0.095075	-1.015	4.8857	-15.3986		0.11326	0.10221	90.2426	0.11821	-1.1117	18.6937	-25.4363
	5000	0.05	120	1	0.10195	0.1519		0.03	2	100	0.05		0.086261	0.052677	61.0667	0.095007	-1.0147	4.8921	-15.3856		0.11328	0.10223	90.2447	0.11808	-1.1092	18.7651	-25.4237
	5000	0.05	120	1.25	0.11775	0.18987		0.03	2	50	0.05		0.10162	0.054215	53.35	0.11141	-0.91072	4.6615	-13.6983		0.13216	0.12415	93.9379	0.13814	-0.4519	21.4609	-30.3937
	5000	0.05	120	1.25	0.11775	0.18987		0.03	2	100	0.05		0.10163	0.054208	53.3389	0.11137	-0.91059	4.6614	-13.6912		0.13217	0.12416	93.9385	0.13803	-0.45849	21.4672	-30.3896
	5000	0.05	120	1.5	0.13133	0.22785		0.03	2	50	0.05		0.11602	0.053556	46.1622	0.12361	-0.81679	4.6671	-11.6563		0.15149	0.14104	93.1018	0.15664	-0.62493	15.2611	-33.5149
	5000	0.05	120	1.5	0.13133	0.22785		0.03	2	100	0.05		0.11601	0.053556	46.1638	0.12371	-0.81575	4.6631	-11.6608		0.15147	0.14105	93.1181	0.15651	-0.62636	15.2804	-33.5215
	5000	0.05	120	2	0.15343	0.3038		0.03	2	50	0.05		0.13961	0.056806	40.6884	0.1462	-0.55128	5.0541	-9.0083		0.17147	0.19626	114.454	0.18444	-0.24494	24.4787	-43.5576
	5000	0.05	120	2	0.15343	0.3038		0.03	2	100	0.05		0.13961	0.056772	40.6653	0.1462	-0.54797	5.0471	-9.0105		0.17166	0.19589	114.115	0.18448	-0.24411	24.5523	-43.4958
	5000	0.05	120	0.1	0.01448	0.01519		0.03	3	50	0.05		0.0022001	0.039318	1787.12	0.0096384	-1.0902	4.5025	-84.8067		0.0069133	0.035594	514.867	0.009914	-0.33049	3.0141	-54.4879
	5000	0.05	120	0.1	0.01448	0.01519		0.03	3	100	0.05		0.0022263	0.039247	1762.9	0.0095796	-1.0867	4.4931	-84.6257		0.006925	0.035553	513.396	0.0098374	-0.32829	3.0142	-54.4108
	5000	0.05	120	0.2	0.027668	0.03038		0.03	3	50	0.05		0.01401	0.041956	299.464	0.021376	-0.98572	4.1047	-49.3637		0.020063	0.041874	208.714	0.022799	-0.22941	4.6934	-33.9607
	5000	0.05	120	0.2	0.027668	0.03038		0.03	3	100	0.05		0.014042	0.041919	298.524	0.021409	-0.98411	4.0957	-49.2492		0.02009	0.041857	208.349	0.022761	-0.22961	4.6972	-33.8711
	5000	0.05	120	0.35	0.045382	0.053165		0.03	3	50	0.05		0.030285	0.046365	153.095	0.03975	-1.071	4.346	-33.2664		0.039966	0.050118	125.4	0.044915	-0.17884	3.3162	-24.8261
	5000	0.05	120	0.35	0.045382	0.053165		0.03	3	100	0.05		0.030272	0.046374	153.194	0.039648	-1.0696	4.3357	-33.2961		0.039954	0.050125	125.458	0.045012	-0.17965	3.3141	-24.8492
	5000	0.05	120	0.5	0.061004	0.07595		0.03	3	50	0.05		0.047281	0.047097	99.6104	0.056933	-1.0041	4.2399	-22.4956		0.060524	0.060274	99.5879	0.066813	0.88759	25.0737	-20.3114
	5000	0.05	120	0.5	0.061004	0.07595		0.03	3	100	0.05		0.047313	0.047063	99.4707	0.056857	-1.0047	4.2443	-22.4427		0.060563	0.060274	99.5233	0.066758	0.89933	25.2766	-20.2597
	5000	0.05	120	0.75	0.083309	0.11393		0.03	3	50	0.05		0.06662	0.050925	76.4411	0.076265	-0.97425	4.2304	-20.0328		0.086992	0.076303	87.7133	0.092769	-0.52592	12.5168	-23.6413
	5000	0.05	120	0.75	0.083309	0.11393		0.03	3	100	0.05		0.066664	0.050881	76.3243	0.076304	-0.97359	4.224	-19.9801		0.087038	0.076287	87.6475	0.092639	-0.53124	12.6452	-23.6002
	5000	0.05	120	1	0.10195	0.1519		0.03	3	50	0.05		0.086588	0.05279	60.9668	0.09521	-1.0215	4.871	-15.0654		0.11253	0.098899	87.8892	0.11793	-1.283	19.4505	-25.9206
	5000	0.05	120	1	0.10195	0.1519		0.03	3	100	0.05		0.086626	0.05278	60.9289	0.095226	-1.0255	4.8999	-15.0278		0.11257	0.09888	87.8396	0.11818	-1.2864	19.4649	-25.8927
	5000	0.05	120	1.25	0.11775	0.18987		0.03	3	50	0.05		0.10194	0.05422	53.19	0.11182	-0.92804	4.6709	-13.4309		0.13217	0.11835	89.546	0.13767	-0.19133	21.3538	-30.3902
	5000	0.05	120	1.25	0.11775	0.18987		0.03	3	100	0.05		0.10196	0.054176	53.1334	0.11178	-0.92717	4.6745	-13.4097		0.13219	0.1183	89.4912	0.13785	-0.18323	21.3267	-30.3797
	5000	0.05	120	1.5	0.13133	0.22785		0.03	3	50	0.05		0.11653	0.05365	46.0393	0.12427	-0.83207	4.6743	-11.2651		0.14978	0.13482	90.0092	0.15515	-0.66736	16.2017	-34.2634
	5000	0.05	120	1.5	0.13133	0.22785		0.03	3	100	0.05		0.11655	0.053626	46.0132	0.12436	-0.83364	4.6783	-11.2545		0.14977	0.13475	89.9695	0.15506	-0.67916	16.1725	-34.2684
	5000	0.05	120	2	0.15343	0.3038		0.03	3	50	0.05		0.14003	0.056754	40.5301	0.14685	-0.569	5.073	-8.7366		0.17042	0.18488	108.482	0.18194	-0.27414	25.119	-43.9028
	5000	0.05	120	2	0.15343	0.3038		0.03	3	100	0.05		0.14004	0.056745	40.5213	0.14675	-0.5681	5.0754	-8.7314		0.17044	0.18485	108.457	0.18202	-0.28415	25.0794	-43.8971
	5000	0.05	120	0.1	0.01448	0.01519		0.04	0.1	50	0.05		-0.0006053	0.029999	-4956.02	0.0031319	-0.73818	3.9187	-104.18		0.0030087	0.030247	1005.31	0.0031586	0.29813	4.6559	-80.1927
	5000	0.05	120	0.1	0.01448	0.01519		0.04	0.1	100	0.05		-0.00060301	0.029996	-4974.34	0.0031401	-0.73857	3.9217	-104.164		0.0030105	0.030244	1004.63	0.0031473	0.29825	4.6575	-80.1811
	5000	0.05	120	0.2	0.027668	0.03038		0.04	0.1	50	0.05		0.010419	0.032216	309.206	0.013845	-0.58079	3.6161	-62.3435		0.015968	0.039069	244.667	0.014404	0.59176	12.9602	-47.4381
	5000	0.05	120	0.2	0.027668	0.03038		0.04	0.1	100	0.05		0.010422	0.032213	309.088	0.013845	-0.58047	3.615	-62.3324		0.015971	0.039068	244.617	0.014404	0.59189	12.9614	-47.429
	5000	0.05	120	0.35	0.045382	0.053165		0.04	0.1	50	0.05		0.02561	0.035803	139.803	0.029967	-0.68515	3.8496	-43.5683		0.037608	0.062882	167.203	0.03377	2.0747	59.9761	-29.2613
	5000	0.05	120	0.35	0.045382	0.053165		0.04	0.1	100	0.05		0.025609	0.0358	139.793	0.029967	-0.68466	3.8485	-43.5699		0.037606	0.062881	167.208	0.033719	2.075	59.9815	-29.2648
	5000	0.05	120	0.5	0.061004	0.07595		0.04	0.1	50	0.05		0.041176	0.037543	91.1772	0.044926	-0.47078	3.7003	-32.5033		0.060233	0.11388	189.066	0.052011	3.0587	190.357	-20.6938
	5000	0.05	120	0.5	0.061004	0.07595		0.04	0.1	100	0.05		0.041176	0.037542	91.1747	0.044932	-0.47091	3.7021	-32.5026		0.060234	0.11388	189.063	0.052033	3.0587	190.361	-20.6928
	5000	0.05	120	0.75	0.083309	0.11393		0.04	0.1	50	0.05		0.061199	0.041071	67.1101	0.063665	-0.43298	3.6901	-26.5397		0.096875	0.19952	205.957	0.080398	11.8352	359.818	-14.9662
	5000	0.05	120	0.75	0.083309	0.11393		0.04	0.1	100	0.05		0.061196	0.041075	67.1208	0.063673	-0.43366	3.693	-26.5435		0.09687	0.19952	205.963	0.080444	11.8356	359.836	-14.97
	5000	0.05	120	1	0.10195	0.1519		0.04	0.1	50	0.05		0.080337	0.043984	54.7492	0.08308	-0.38178	4.0014	-21.1963		0.12615	0.27105	214.86	0.11168	0.028651	65.7423	-16.949
	5000	0.05	120	1	0.10195	0.1519		0.04	0.1	100	0.05		0.080341	0.043978	54.7392	0.083041	-0.38103	3.9988	-21.1927		0.12616	0.27105	214.851	0.11178	0.028494	65.7419	-16.9459
	5000	0.05	120	1.25	0.11775	0.18987		0.04	0.1	50	0.05		0.095936	0.046426	48.3928	0.098518	-0.25682	3.817	-18.527		0.15161	0.42333	279.221	0.13655	5.0523	220.154	-20.1518
	5000	0.05	120	1.25	0.11775	0.18987		0.04	0.1	100	0.05		0.095936	0.046428	48.3948	0.098557	-0.25683	3.8163	-18.5269		0.15161	0.42334	279.222	0.13648	5.052	220.144	-20.1512
	5000	0.05	120	1.5	0.13133	0.22785		0.04	0.1	50	0.05		0.11046	0.046888	42.4474	0.11107	-0.15335	3.6663	-15.8881		0.19025	0.55092	289.578	0.16316	3.2856	76.4176	-16.5029
	5000	0.05	120	1.5	0.13133	0.22785		0.04	0.1	100	0.05		0.11046	0.046887	42.4466	0.11107	-0.15304	3.6645	-15.8884		0.19025	0.55091	289.578	0.16308	3.2841	76.4262	-16.504
	5000	0.05	120	2	0.15343	0.3038		0.04	0.1	50	0.05		0.13488	0.051216	37.9728	0.1345	0.04446	3.8783	-12.0958		0.20588	0.78721	382.359	0.20479	-0.64566	175.779	-32.2311
	5000	0.05	120	2	0.15343	0.3038		0.04	0.1	100	0.05		0.13488	0.051216	37.9723	0.1345	0.044274	3.8795	-12.0948		0.20588	0.78723	382.372	0.20479	-0.64792	175.836	-32.2314
	5000	0.05	120	0.1	0.01448	0.01519		0.04	0.2	50	0.05		0.0043851	0.032271	735.931	0.0092355	-0.77183	3.6732	-69.7173		0.0080338	0.031955	397.755	0.0094147	-0.082391	3.0978	-47.111
	5000	0.05	120	0.1	0.01448	0.01519		0.04	0.2	100	0.05		0.0043823	0.032275	736.493	0.009218	-0.77272	3.6768	-69.7365		0.0080318	0.031957	397.882	0.0094214	-0.082535	3.1002	-47.1244
	5000	0.05	120	0.2	0.027668	0.03038		0.04	0.2	50	0.05		0.016109	0.034448	213.839	0.020802	-0.67093	3.4277	-41.778		0.021711	0.039709	182.893	0.022063	0.085623	9.5932	-28.5339
	5000	0.05	120	0.2	0.027668	0.03038		0.04	0.2	100	0.05		0.016107	0.034445	213.852	0.020819	-0.67014	3.428	-41.7856		0.021708	0.039708	182.916	0.022029	0.085825	9.5921	-28.5441
	5000	0.05	120	0.35	0.045382	0.053165		0.04	0.2	50	0.05		0.031726	0.037739	118.952	0.038048	-0.80924	3.7894	-30.091		0.043091	0.053725	124.678	0.042832	2.0024	31.5146	-18.9486
	5000	0.05	120	0.35	0.045382	0.053165		0.04	0.2	100	0.05		0.031732	0.037727	118.892	0.037997	-0.8084	3.7875	-30.078		0.043096	0.053724	124.66	0.042846	2.0065	31.581	-18.939
	5000	0.05	120	0.5	0.061004	0.07595		0.04	0.2	50	0.05		0.047685	0.038899	81.575	0.053653	-0.6952	3.6803	-21.8337		0.066283	0.084169	126.985	0.063393	7.7184	212.797	-12.7284
	5000	0.05	120	0.5	0.061004	0.07595		0.04	0.2	100	0.05		0.047679	0.038906	81.6002	0.053571	-0.69653	3.6841	-21.843		0.066281	0.084242	127.099	0.063428	7.7738	215.084	-12.7311
	5000	0.05	120	0.75	0.083309	0.11393		0.04	0.2	50	0.05		0.067267	0.041862	62.2323	0.072472	-0.6463	3.8017	-19.2565		0.096506	0.12233	126.764	0.090625	1.7087	47.6939	-15.2902
	5000	0.05	120	0.75	0.083309	0.11393		0.04	0.2	100	0.05		0.067266	0.041867	62.2405	0.07249	-0.64569	3.7967	-19.2572		0.096507	0.12233	126.753	0.090588	1.7048	47.6818	-15.2891
	5000	0.05	120	1	0.10195	0.1519		0.04	0.2	50	0.05		0.086022	0.044024	51.178	0.090225	-0.61775	4.2167	-15.6205		0.1259	0.19685	156.363	0.12075	1.9395	89.5249	-17.1189
	5000	0.05	120	1	0.10195	0.1519		0.04	0.2	100	0.05		0.086031	0.044023	51.1713	0.090215	-0.61843	4.2195	-15.6115		0.12591	0.1968	156.31	0.12075	1.9259	89.3697	-17.113
	5000	0.05	120	1.25	0.11775	0.18987		0.04	0.2	50	0.05		0.10119	0.045912	45.3727	0.10609	-0.4974	4.0597	-14.0657		0.14797	0.2808	189.774	0.14517	-5.3572	140.18	-22.0716
	5000	0.05	120	1.25	0.11775	0.18987		0.04	0.2	100	0.05		0.1012	0.045911	45.3688	0.10599	-0.49791	4.0604	-14.0605		0.14798	0.28082	189.762	0.14528	-5.3561	140.155	-22.0629
	5000	0.05	120	1.5	0.13133	0.22785		0.04	0.2	50	0.05		0.11527	0.045977	39.8866	0.11794	-0.38279	3.9491	-12.226		0.17028	0.32754	192.353	0.17012	-1.085	38.3541	-25.2668
	5000	0.05	120	1.5	0.13133	0.22785		0.04	0.2	100	0.05		0.11527	0.04597	39.8788	0.11792	-0.38185	3.9475	-12.2232		0.17028	0.32754	192.35	0.17015	-1.0817	38.3058	-25.2647
	5000	0.05	120	2	0.15343	0.3038		0.04	0.2	50	0.05		0.13861	0.049583	35.7721	0.13959	-0.10679	4.2043	-9.6625		0.20448	0.42712	208.877	0.20924	0.063383	31.1729	-32.6911
	5000	0.05	120	2	0.15343	0.3038		0.04	0.2	100	0.05		0.13861	0.049589	35.7767	0.13966	-0.10706	4.2047	-9.6629		0.20449	0.42714	208.882	0.20918	0.063402	31.1722	-32.69
	5000	0.05	120	0.1	0.01448	0.01519		0.04	0.5	50	0.05		0.0052192	0.03297	631.706	0.0099066	-0.72943	3.5688	-63.9572		0.0087667	0.032417	369.779	0.010207	-0.11343	2.947	-42.2867
	5000	0.05	120	0.1	0.01448	0.01519		0.04	0.5	100	0.05		0.0052288	0.032958	630.324	0.0099788	-0.73098	3.5811	-63.8908		0.0087738	0.032406	369.352	0.010261	-0.11377	2.9502	-42.2395
	5000	0.05	120	0.2	0.027668	0.03038		0.04	0.5	50	0.05		0.017282	0.035273	204.104	0.021784	-0.64114	3.3266	-37.5397		0.022763	0.039831	174.981	0.023261	0.12539	8.6727	-25.073
	5000	0.05	120	0.2	0.027668	0.03038		0.04	0.5	100	0.05		0.017296	0.03526	203.86	0.021869	-0.64087	3.3236	-37.487		0.022776	0.039821	174.836	0.023258	0.12531	8.6769	-25.0281
	5000	0.05	120	0.35	0.045382	0.053165		0.04	0.5	50	0.05		0.033651	0.038844	115.432	0.039912	-0.78014	3.6501	-25.8485		0.043821	0.05071	115.721	0.04494	1.0142	21.7354	-17.5749
	5000	0.05	120	0.35	0.045382	0.053165		0.04	0.5	100	0.05		0.033661	0.038836	115.372	0.039932	-0.78016	3.6507	-25.8264		0.043834	0.050717	115.703	0.044968	1.0193	21.7805	-17.5511
	5000	0.05	120	0.5	0.061004	0.07595		0.04	0.5	50	0.05		0.049943	0.039911	79.9126	0.056395	-0.70709	3.561	-18.1314		0.065597	0.064661	98.5726	0.066142	2.0207	35.1971	-13.6312
	5000	0.05	120	0.5	0.061004	0.07595		0.04	0.5	100	0.05		0.049949	0.039917	79.9151	0.056371	-0.70831	3.5672	-18.1212		0.065599	0.064631	98.5239	0.066088	2.0082	35.0439	-13.6288
	5000	0.05	120	0.75	0.083309	0.11393		0.04	0.5	50	0.05		0.069725	0.042696	61.2347	0.075486	-0.69617	3.7107	-16.3055		0.095538	0.093834	98.2157	0.093535	1.6287	56.2167	-16.1393
	5000	0.05	120	0.75	0.083309	0.11393		0.04	0.5	100	0.05		0.069734	0.042688	61.215	0.075498	-0.69652	3.7141	-16.2946		0.095551	0.093826	98.1939	0.093482	1.6209	56.2466	-16.1278
	5000	0.05	120	1	0.10195	0.1519		0.04	0.5	50	0.05		0.088696	0.044685	50.3805	0.093932	-0.69375	4.1666	-12.9975		0.12255	0.13286	108.417	0.12153	-1.2622	27.218	-19.3251
	5000	0.05	120	1	0.10195	0.1519		0.04	0.5	100	0.05		0.088699	0.044684	50.3775	0.093929	-0.69429	4.1689	-12.9941		0.12256	0.13288	108.418	0.12162	-1.2533	27.307	-19.313
	5000	0.05	120	1.25	0.11775	0.18987		0.04	0.5	50	0.05		0.10396	0.04619	44.4297	0.10972	-0.60866	4.0628	-11.7106		0.14283	0.1753	122.731	0.1449	-0.47382	33.6243	-24.7752
	5000	0.05	120	1.25	0.11775	0.18987		0.04	0.5	100	0.05		0.10396	0.046193	44.4352	0.10977	-0.60799	4.0607	-11.7167		0.14281	0.17529	122.737	0.14487	-0.47662	33.6044	-24.7851
	5000	0.05	120	1.5	0.13133	0.22785		0.04	0.5	50	0.05		0.1179	0.045946	38.9701	0.12238	-0.51006	3.9825	-10.2224		0.16556	0.20945	126.505	0.16665	-0.28231	20.688	-27.3369
	5000	0.05	120	1.5	0.13133	0.22785		0.04	0.5	100	0.05		0.1179	0.045963	38.9836	0.12225	-0.51187	3.9892	-10.2203		0.16555	0.20942	126.497	0.16671	-0.28615	20.6768	-27.3422
	5000	0.05	120	2	0.15343	0.3038		0.04	0.5	50	0.05		0.14134	0.049096	34.7362	0.14417	-0.25472	4.2966	-7.882		0.18779	0.28313	150.769	0.20052	-0.3042	19.7875	-38.187
	5000	0.05	120	2	0.15343	0.3038		0.04	0.5	100	0.05		0.14134	0.049085	34.728	0.144	-0.25363	4.2964	-7.8824		0.18776	0.28319	150.826	0.20073	-0.31394	19.8843	-38.1963
	5000	0.05	120	0.1	0.01448	0.01519		0.04	1	50	0.05		0.0054191	0.03319	612.455	0.010058	-0.71954	3.5664	-62.5764		0.0089291	0.032548	364.518	0.010329	-0.11814	2.9294	-41.2169
	5000	0.05	120	0.1	0.01448	0.01519		0.04	1	100	0.05		0.0054377	0.033148	609.589	0.010035	-0.71403	3.5499	-62.4478		0.0089411	0.032526	363.778	0.010334	-0.11577	2.9229	-41.138
	5000	0.05	120	0.2	0.027668	0.03038		0.04	1	50	0.05		0.017551	0.035468	202.089	0.021978	-0.6296	3.2995	-36.5672		0.02291	0.039472	172.296	0.023337	0.10082	8.5158	-24.5897
	5000	0.05	120	0.2	0.027668	0.03038		0.04	1	100	0.05		0.01757	0.035459	201.817	0.021932	-0.62984	3.3038	-36.499		0.022925	0.039463	172.138	0.023403	0.10005	8.5184	-24.538
	5000	0.05	120	0.35	0.045382	0.053165		0.04	1	50	0.05		0.0341	0.039181	114.9	0.04026	-0.76139	3.6173	-24.859		0.043603	0.049074	112.547	0.045409	0.52253	18.5063	-17.9858
	5000	0.05	120	0.35	0.045382	0.053165		0.04	1	100	0.05		0.034104	0.039181	114.887	0.040317	-0.76234	3.6193	-24.8511		0.043609	0.049062	112.504	0.045618	0.52599	18.5111	-17.9747
	5000	0.05	120	0.5	0.061004	0.07595		0.04	1	50	0.05		0.050507	0.040241	79.674	0.056856	-0.70744	3.5404	-17.2077		0.065328	0.061428	94.0311	0.066955	2.004	39.4374	-13.986
	5000	0.05	120	0.5	0.061004	0.07595		0.04	1	100	0.05		0.05053	0.040217	79.5904	0.056805	-0.70431	3.5325	-17.1696		0.065349	0.061402	93.96	0.066911	1.994	39.2544	-13.9579
	5000	0.05	120	0.75	0.083309	0.11393		0.04	1	50	0.05		0.070421	0.043154	61.2796	0.07627	-0.68889	3.6656	-15.4695		0.092976	0.081469	87.6238	0.093588	-1.0156	23.8624	-18.3887
	5000	0.05	120	0.75	0.083309	0.11393		0.04	1	100	0.05		0.070432	0.043126	61.2301	0.076283	-0.68768	3.6658	-15.4564		0.092985	0.081457	87.6023	0.093562	-1.0267	24.0207	-18.3804
	5000	0.05	120	1	0.10195	0.1519		0.04	1	50	0.05		0.089659	0.045011	50.2026	0.095029	-0.71605	4.1448	-12.0523		0.12222	0.11264	92.1655	0.12097	-0.65006	29.5115	-19.5415
	5000	0.05	120	1	0.10195	0.1519		0.04	1	100	0.05		0.089662	0.044984	50.1704	0.095126	-0.71316	4.1343	-12.0497		0.12221	0.11259	92.1298	0.12121	-0.66252	29.3982	-19.5453
	5000	0.05	120	1.25	0.11775	0.18987		0.04	1	50	0.05		0.10515	0.046429	44.1557	0.11169	-0.63985	4.0199	-10.7034		0.14054	0.14254	101.425	0.14246	-0.0849	33.5859	-25.9839
	5000	0.05	120	1.25	0.11775	0.18987		0.04	1	100	0.05		0.10516	0.046418	44.139	0.11167	-0.64027	4.0248	-10.6902		0.14056	0.14253	101.398	0.14251	-0.076591	33.5618	-25.9713
	5000	0.05	120	1.5	0.13133	0.22785		0.04	1	50	0.05		0.11908	0.046154	38.7589	0.12402	-0.55919	3.969	-9.3253		0.1611	0.16729	103.842	0.16319	-0.21942	20.8385	-29.2965
	5000	0.05	120	1.5	0.13133	0.22785		0.04	1	100	0.05		0.11909	0.046136	38.7402	0.12404	-0.55856	3.9727	-9.3165		0.16111	0.16731	103.846	0.16329	-0.21999	20.8472	-29.2897
	5000	0.05	120	2	0.15343	0.3038		0.04	1	50	0.05		0.14235	0.049042	34.4522	0.14622	-0.31625	4.2961	-7.2258		0.18285	0.23141	126.559	0.19471	-0.75323	27.7649	-39.8124
	5000	0.05	120	2	0.15343	0.3038		0.04	1	100	0.05		0.14235	0.049029	34.4431	0.1462	-0.31648	4.3027	-7.2249		0.18305	0.23126	126.339	0.1949	-0.76006	27.9993	-39.7477
	5000	0.05	120	0.1	0.01448	0.01519		0.04	2	50	0.05		0.0056094	0.033298	593.614	0.009979	-0.70744	3.5466	-61.2621		0.0090887	0.032628	358.997	0.010266	-0.11886	2.9059	-40.1667
	5000	0.05	120	0.1	0.01448	0.01519		0.04	2	100	0.05		0.0056049	0.033305	594.211	0.010207	-0.70591	3.5342	-61.2933		0.0090871	0.032639	359.173	0.010492	-0.11784	2.9052	-40.1768
	5000	0.05	120	0.2	0.027668	0.03038		0.04	2	50	0.05		0.017784	0.035676	200.606	0.022249	-0.62158	3.3083	-35.7236		0.022862	0.038913	170.213	0.023879	-0.095558	7.5148	-24.7481
	5000	0.05	120	0.2	0.027668	0.03038		0.04	2	100	0.05		0.017792	0.035662	200.433	0.022142	-0.618	3.2931	-35.6946		0.022868	0.038911	170.155	0.023623	-0.093851	7.5138	-24.7266
	5000	0.05	120	0.35	0.045382	0.053165		0.04	2	50	0.05		0.034568	0.039456	114.138	0.040648	-0.75126	3.6054	-23.8279		0.043645	0.046643	106.87	0.046203	0.059027	3.9217	-17.9067
	5000	0.05	120	0.35	0.045382	0.053165		0.04	2	100	0.05		0.034573	0.039448	114.101	0.040644	-0.75118	3.6059	-23.8173		0.043648	0.046632	106.835	0.046122	0.06025	3.9124	-17.9005
	5000	0.05	120	0.5	0.061004	0.07595		0.04	2	50	0.05		0.050959	0.040478	79.4321	0.057287	-0.70246	3.5226	-16.466		0.064626	0.058404	90.3727	0.067584	1.7195	41.5832	-14.91
	5000	0.05	120	0.5	0.061004	0.07595		0.04	2	100	0.05		0.050981	0.04045	79.3438	0.057158	-0.70131	3.5188	-16.4297		0.064651	0.058425	90.3705	0.06764	1.7483	42.1205	-14.8769
	5000	0.05	120	0.75	0.083309	0.11393		0.04	2	50	0.05		0.070988	0.043415	61.1587	0.0769	-0.69319	3.639	-14.79		0.092655	0.077705	83.8651	0.0946	-1.1387	27.443	-18.6705
	5000	0.05	120	0.75	0.083309	0.11393		0.04	2	100	0.05		0.070999	0.043397	61.1228	0.07697	-0.69241	3.6339	-14.7757		0.092675	0.077616	83.7507	0.094656	-1.1111	26.8258	-18.6527
	5000	0.05	120	1	0.10195	0.1519		0.04	2	50	0.05		0.090476	0.045327	50.0987	0.096069	-0.7243	4.1069	-11.2514		0.12027	0.10089	83.8851	0.1205	-1.0246	24.2585	-20.8222
	5000	0.05	120	1	0.10195	0.1519		0.04	2	100	0.05		0.090511	0.045284	50.0312	0.096125	-0.72293	4.1081	-11.217		0.12033	0.10087	83.8327	0.12058	-1.0232	24.3234	-20.7862
	5000	0.05	120	1.25	0.11775	0.18987		0.04	2	50	0.05		0.10588	0.04654	43.9567	0.1125	-0.66333	4.0264	-10.0841		0.13903	0.12411	89.2693	0.14082	-1.0706	26.4605	-26.7777
	5000	0.05	120	1.25	0.11775	0.18987		0.04	2	100	0.05		0.10589	0.046519	43.9325	0.11247	-0.66054	4.0168	-10.0762		0.13906	0.12416	89.2857	0.14074	-1.0628	26.5011	-26.7633
	5000	0.05	120	1.5	0.13133	0.22785		0.04	2	50	0.05		0.11986	0.046263	38.5959	0.12487	-0.57851	3.9394	-8.7275		0.15959	0.14612	91.5578	0.16022	-0.332	23.1244	-29.9575
	5000	0.05	120	1.5	0.13133	0.22785		0.04	2	100	0.05		0.11987	0.046262	38.5929	0.12488	-0.57969	3.9534	-8.7227		0.15961	0.14612	91.5481	0.16027	-0.33378	23.1003	-29.9511
	5000	0.05	120	2	0.15343	0.3038		0.04	2	50	0.05		0.14308	0.048962	34.22	0.14726	-0.36103	4.3216	-6.7475		0.17973	0.19791	110.117	0.18857	-0.49525	23.8487	-40.8393
	5000	0.05	120	2	0.15343	0.3038		0.04	2	100	0.05		0.14309	0.048952	34.2094	0.14726	-0.35968	4.3158	-6.7393		0.17972	0.19785	110.085	0.1887	-0.49457	23.7848	-40.8422
	5000	0.05	120	0.1	0.01448	0.01519		0.04	3	50	0.05		0.0056809	0.033413	588.167	0.010125	-0.69958	3.5479	-60.7688		0.0091693	0.032662	356.208	0.0104	-0.11806	2.8932	-39.6359
	5000	0.05	120	0.1	0.01448	0.01519		0.04	3	100	0.05		0.0056909	0.033401	586.924	0.010267	-0.69574	3.5353	-60.6994		0.0091787	0.032665	355.883	0.010628	-0.11542	2.8912	-39.5743
	5000	0.05	120	0.2	0.027668	0.03038		0.04	3	50	0.05		0.017852	0.035712	200.04	0.022121	-0.61186	3.2953	-35.4776		0.022867	0.038848	169.887	0.023695	-0.10386	7.5274	-24.7298
	5000	0.05	120	0.2	0.027668	0.03038		0.04	3	100	0.05		0.017866	0.035715	199.902	0.022143	-0.6119	3.2846	-35.4281		0.022883	0.038851	169.781	0.023659	-0.10605	7.5221	-24.6772
	5000	0.05	120	0.35	0.045382	0.053165		0.04	3	50	0.05		0.034689	0.039529	113.953	0.040696	-0.74447	3.6009	-23.5623		0.04368	0.04624	105.861	0.046257	0.054166	3.5898	-17.8398
	5000	0.05	120	0.35	0.045382	0.053165		0.04	3	100	0.05		0.034682	0.039516	113.939	0.040681	-0.74296	3.5963	-23.5787		0.043672	0.04624	105.882	0.046276	0.05645	3.5959	-17.8566
	5000	0.05	120	0.5	0.061004	0.07595		0.04	3	50	0.05		0.05122	0.040601	79.2691	0.057268	-0.69739	3.5142	-16.0389		0.064379	0.057511	89.3316	0.067838	1.6654	43.4418	-15.2353
	5000	0.05	120	0.5	0.061004	0.07595		0.04	3	100	0.05		0.051253	0.040572	79.1596	0.057597	-0.69698	3.5102	-15.9844		0.06442	0.057508	89.2708	0.067889	1.6747	43.6269	-15.1809
	5000	0.05	120	0.75	0.083309	0.11393		0.04	3	50	0.05		0.071257	0.043593	61.1768	0.077321	-0.6895	3.6099	-14.467		0.092582	0.073306	79.1794	0.095118	-0.45189	16.1104	-18.7342
	5000	0.05	120	0.75	0.083309	0.11393		0.04	3	100	0.05		0.071271	0.043581	61.1478	0.0773	-0.68994	3.611	-14.4499		0.092603	0.073264	79.1165	0.094989	-0.44973	15.9658	-18.7157
	5000	0.05	120	1	0.10195	0.1519		0.04	3	50	0.05		0.090832	0.045412	49.9954	0.096332	-0.72742	4.0938	-10.9017		0.11901	0.0978	82.1769	0.12019	-1.3046	25.8211	-21.6517
	5000	0.05	120	1	0.10195	0.1519		0.04	3	100	0.05		0.090839	0.045417	49.9969	0.096542	-0.7289	4.1022	-10.8954		0.11903	0.097832	82.1925	0.1203	-1.3055	25.8245	-21.6405
	5000	0.05	120	1.25	0.11775	0.18987		0.04	3	50	0.05		0.1062	0.046543	43.8241	0.11283	-0.68025	4.0331	-9.8078		0.13945	0.11566	82.9397	0.14026	-0.44008	23.0315	-26.555
	5000	0.05	120	1.25	0.11775	0.18987		0.04	3	100	0.05		0.10622	0.046517	43.7952	0.11287	-0.67792	4.0265	-9.7974		0.13947	0.11564	82.9146	0.14025	-0.44379	23.0261	-26.5483
	5000	0.05	120	1.5	0.13133	0.22785		0.04	3	50	0.05		0.12034	0.046375	38.5363	0.12546	-0.59231	3.9543	-8.3637		0.1579	0.13776	87.2455	0.15744	-0.40738	25.408	-30.698
	5000	0.05	120	1.5	0.13133	0.22785		0.04	3	100	0.05		0.12037	0.046318	38.4803	0.12545	-0.59086	3.9526	-8.3429		0.15796	0.13776	87.2129	0.15776	-0.40288	25.4058	-30.6744
	5000	0.05	120	2	0.15343	0.3038		0.04	3	50	0.05		0.14347	0.048852	34.05	0.1478	-0.39101	4.3253	-6.4932		0.17959	0.18708	104.174	0.18586	-0.30482	25.4842	-40.8869
	5000	0.05	120	2	0.15343	0.3038		0.04	3	100	0.05		0.14347	0.048851	34.0498	0.14779	-0.39179	4.3263	-6.4943		0.1796	0.18691	104.067	0.18599	-0.30304	25.411	-40.881
	5000	0.05	120	0.1	0.01448	0.01519		0.05	0.1	50	0.05		0.0021796	0.026577	1219.36	0.0043192	-0.46919	3.4961	-84.9482		0.0052351	0.028422	542.915	0.0043558	0.53419	5.1927	-65.5361
	5000	0.05	120	0.1	0.01448	0.01519		0.05	0.1	100	0.05		0.0021767	0.026579	1221.04	0.0043327	-0.4691	3.4955	-84.9679		0.0052324	0.028423	543.217	0.0043389	0.53424	5.1925	-65.5535
	5000	0.05	120	0.2	0.027668	0.03038		0.05	0.1	50	0.05		0.01355	0.028559	210.764	0.015214	-0.30191	3.2281	-51.0265		0.018756	0.038126	203.281	0.016067	0.64191	23.154	-38.2637
	5000	0.05	120	0.2	0.027668	0.03038		0.05	0.1	100	0.05		0.013549	0.028563	210.815	0.015248	-0.30243	3.2299	-51.031		0.018755	0.038129	203.304	0.016103	0.64159	23.1476	-38.266
	5000	0.05	120	0.35	0.045382	0.053165		0.05	0.1	50	0.05		0.029136	0.031852	109.323	0.031643	-0.43068	3.3723	-35.7985		0.041842	0.06424	153.53	0.035662	4.6347	76.3806	-21.2976
	5000	0.05	120	0.35	0.045382	0.053165		0.05	0.1	100	0.05		0.029136	0.031851	109.319	0.031652	-0.43068	3.3719	-35.7981		0.041842	0.064239	153.528	0.035693	4.6349	76.3845	-21.2976
	5000	0.05	120	0.5	0.061004	0.07595		0.05	0.1	50	0.05		0.044343	0.033794	76.21	0.046447	-0.26231	3.3675	-27.3107		0.064908	0.13279	204.58	0.054485	-3.3778	381.275	-14.5383
	5000	0.05	120	0.5	0.061004	0.07595		0.05	0.1	100	0.05		0.044343	0.033796	76.2153	0.046472	-0.26267	3.3676	-27.3108		0.064909	0.13279	204.578	0.054494	-3.3778	381.27	-14.5374
	5000	0.05	120	0.75	0.083309	0.11393		0.05	0.1	50	0.05		0.064764	0.037051	57.2097	0.066093	-0.242	3.3271	-22.261		0.1053	0.34857	331.024	0.084049	39.4185	2187.56	-7.5706
	5000	0.05	120	0.75	0.083309	0.11393		0.05	0.1	100	0.05		0.064764	0.037049	57.2055	0.066097	-0.24179	3.3269	-22.26		0.1053	0.34857	331.022	0.083995	39.4185	2187.55	-7.5699
	5000	0.05	120	1	0.10195	0.1519		0.05	0.1	50	0.05		0.083639	0.0399	47.7047	0.084865	-0.19199	3.5558	-17.9573		0.13607	0.32811	241.132	0.11653	5.9635	228.905	-10.4214
	5000	0.05	120	1	0.10195	0.1519		0.05	0.1	100	0.05		0.083641	0.039898	47.7012	0.084836	-0.19172	3.5554	-17.9562		0.13607	0.32811	241.129	0.11656	5.9636	228.904	-10.42
	5000	0.05	120	1.25	0.11775	0.18987		0.05	0.1	50	0.05		0.099207	0.042104	42.4408	0.10051	-0.12208	3.5172	-15.7493		0.16477	0.53153	322.582	0.14284	15.722	690.143	-13.2196
	5000	0.05	120	1.25	0.11775	0.18987		0.05	0.1	100	0.05		0.099208	0.042103	42.4394	0.10052	-0.12193	3.5159	-15.7484		0.16477	0.53151	322.569	0.14283	15.7227	690.236	-13.2196
	5000	0.05	120	1.5	0.13133	0.22785		0.05	0.1	50	0.05		0.11329	0.04287	37.8419	0.11314	-0.056165	3.3324	-13.7364		0.19023	0.64393	338.502	0.16919	-3.0951	107.251	-16.5109
	5000	0.05	120	1.5	0.13133	0.22785		0.05	0.1	100	0.05		0.11329	0.042868	37.8404	0.1131	-0.055767	3.3312	-13.7358		0.19023	0.64392	338.488	0.16919	-3.0931	107.216	-16.5096
	5000	0.05	120	2	0.15343	0.3038		0.05	0.1	50	0.05		0.13741	0.046659	33.9565	0.13631	0.11051	3.572	-10.4455		0.2181	0.8873	406.837	0.21572	3.3042	235.681	-28.2101
	5000	0.05	120	2	0.15343	0.3038		0.05	0.1	100	0.05		0.13741	0.046658	33.9563	0.13633	0.11067	3.5717	-10.4453		0.2181	0.88732	406.849	0.21572	3.3023	235.714	-28.2108
	5000	0.05	120	0.1	0.01448	0.01519		0.05	0.2	50	0.05		0.0071413	0.028664	401.388	0.010219	-0.54643	3.3124	-50.6832		0.010232	0.029864	291.882	0.010603	0.087299	3.2551	-32.6429
	5000	0.05	120	0.1	0.01448	0.01519		0.05	0.2	100	0.05		0.0071502	0.02865	400.692	0.010211	-0.54643	3.315	-50.6219		0.010239	0.029853	291.575	0.010565	0.087814	3.2571	-32.5962
	5000	0.05	120	0.2	0.027668	0.03038		0.05	0.2	50	0.05		0.019192	0.030511	158.978	0.021779	-0.43169	3.0807	-30.6366		0.024452	0.038093	155.786	0.023433	0.16781	18.0638	-19.5114
	5000	0.05	120	0.2	0.027668	0.03038		0.05	0.2	100	0.05		0.019194	0.030511	158.961	0.021783	-0.43116	3.0774	-30.628		0.024455	0.038094	155.771	0.023372	0.1677	18.0611	-19.5017
	5000	0.05	120	0.35	0.045382	0.053165		0.05	0.2	50	0.05		0.035258	0.033388	94.6974	0.039448	-0.59025	3.3777	-22.3094		0.046901	0.053187	113.403	0.044833	2.5795	52.6094	-11.7816
	5000	0.05	120	0.35	0.045382	0.053165		0.05	0.2	100	0.05		0.035261	0.033387	94.6858	0.039493	-0.59127	3.3808	-22.3019		0.046906	0.053185	113.388	0.044801	2.5785	52.5803	-11.7736
	5000	0.05	120	0.5	0.061004	0.07595		0.05	0.2	50	0.05		0.050814	0.034839	68.561	0.054781	-0.49815	3.3651	-16.7033		0.070186	0.085611	121.978	0.06556	7.8642	216.484	-7.5898
	5000	0.05	120	0.5	0.061004	0.07595		0.05	0.2	100	0.05		0.050813	0.034838	68.5608	0.054827	-0.49797	3.365	-16.7058		0.070181	0.08552	121.857	0.065567	7.7833	212.976	-7.5961
	5000	0.05	120	0.75	0.083309	0.11393		0.05	0.2	50	0.05		0.070795	0.037413	52.8472	0.074098	-0.45928	3.455	-15.0213		0.10245	0.12645	123.424	0.093547	1.8027	48.2239	-10.0741
	5000	0.05	120	0.75	0.083309	0.11393		0.05	0.2	100	0.05		0.070796	0.037414	52.8483	0.074055	-0.45976	3.456	-15.0202		0.10245	0.12645	123.422	0.093556	1.809	48.2637	-10.07
	5000	0.05	120	1	0.10195	0.1519		0.05	0.2	50	0.05		0.089284	0.039533	44.2776	0.091834	-0.41568	3.7871	-12.4203		0.13205	0.20614	156.108	0.12395	1.9261	93.522	-13.0699
	5000	0.05	120	1	0.10195	0.1519		0.05	0.2	100	0.05		0.089286	0.039533	44.2772	0.091743	-0.41635	3.7882	-12.4188		0.13205	0.20615	156.119	0.12417	1.9312	93.5774	-13.0687
	5000	0.05	120	1.25	0.11775	0.18987		0.05	0.2	50	0.05		0.1044	0.041274	39.5359	0.10756	-0.34335	3.7562	-11.3426		0.15745	0.30816	195.718	0.14982	-3.2099	185.938	-17.0766
	5000	0.05	120	1.25	0.11775	0.18987		0.05	0.2	100	0.05		0.10439	0.041276	39.5387	0.10756	-0.34374	3.7603	-11.3437		0.15745	0.30819	195.742	0.15004	-3.2036	186.001	-17.0782
	5000	0.05	120	1.5	0.13133	0.22785		0.05	0.2	50	0.05		0.11805	0.041699	35.3234	0.1192	-0.25727	3.5991	-10.1099		0.17874	0.3526	197.272	0.17461	-0.37398	42.9505	-21.5553
	5000	0.05	120	1.5	0.13133	0.22785		0.05	0.2	100	0.05		0.11805	0.041705	35.3283	0.1192	-0.25844	3.6024	-10.1094		0.17873	0.3526	197.286	0.17461	-0.382	42.9441	-21.5592
	5000	0.05	120	2	0.15343	0.3038		0.05	0.2	50	0.05		0.14117	0.044824	31.7512	0.14129	-0.019508	3.8582	-7.9925		0.21025	0.45244	215.195	0.21708	-1.7265	34.4849	-30.7943
	5000	0.05	120	2	0.15343	0.3038		0.05	0.2	100	0.05		0.14117	0.044822	31.7501	0.14131	-0.01941	3.8579	-7.9921		0.21026	0.45237	215.146	0.21706	-1.7229	34.435	-30.7896
	5000	0.05	120	0.1	0.01448	0.01519		0.05	0.5	50	0.05		0.0079665	0.029356	368.49	0.010879	-0.50644	3.2277	-44.9844		0.010948	0.03028	276.572	0.01128	0.042812	3.0595	-27.9231
	5000	0.05	120	0.1	0.01448	0.01519		0.05	0.5	100	0.05		0.0079776	0.029348	367.878	0.010822	-0.50568	3.225	-44.9077		0.010959	0.030277	276.272	0.01117	0.043291	3.0598	-27.8534
	5000	0.05	120	0.2	0.027668	0.03038		0.05	0.5	50	0.05		0.020377	0.031357	153.881	0.022885	-0.40998	2.9885	-26.3526		0.025502	0.037941	148.773	0.024821	0.2655	16.1477	-16.055
	5000	0.05	120	0.2	0.027668	0.03038		0.05	0.5	100	0.05		0.02038	0.031347	153.815	0.022932	-0.40892	2.9866	-26.342		0.025505	0.037935	148.737	0.024646	0.26614	16.1569	-16.0479
	5000	0.05	120	0.35	0.045382	0.053165		0.05	0.5	50	0.05		0.037055	0.034561	93.2683	0.041135	-0.55736	3.2589	-18.3482		0.047323	0.049685	104.991	0.046963	1.4549	44.9155	-10.9884
	5000	0.05	120	0.35	0.045382	0.053165		0.05	0.5	100	0.05		0.037069	0.034542	93.1815	0.041211	-0.55517	3.2528	-18.3175		0.047339	0.049672	104.929	0.046992	1.4576	44.9255	-10.9586
	5000	0.05	120	0.5	0.061004	0.07595		0.05	0.5	50	0.05		0.052992	0.035872	67.6921	0.057406	-0.51662	3.2343	-13.1331		0.069354	0.063626	91.7407	0.068177	2.6662	49.423	-8.6844
	5000	0.05	120	0.5	0.061004	0.07595		0.05	0.5	100	0.05		0.052977	0.03588	67.7287	0.057307	-0.51656	3.2353	-13.1588		0.069335	0.063639	91.7855	0.068099	2.6704	49.4914	-8.7103
	5000	0.05	120	0.75	0.083309	0.11393		0.05	0.5	50	0.05		0.073143	0.038274	52.3269	0.077275	-0.51129	3.3667	-12.2026		0.10074	0.094588	93.8903	0.09672	1.766	57.4101	-11.571
	5000	0.05	120	0.75	0.083309	0.11393		0.05	0.5	100	0.05		0.073143	0.038265	52.3155	0.077298	-0.5104	3.3649	-12.2032		0.10074	0.09455	93.856	0.096725	1.7516	57.1872	-11.5744
	5000	0.05	120	1	0.10195	0.1519		0.05	0.5	50	0.05		0.091855	0.040237	43.8046	0.095264	-0.49248	3.7242	-9.8982		0.12854	0.13606	105.853	0.12408	-1.3414	32.4437	-15.3789
	5000	0.05	120	1	0.10195	0.1519		0.05	0.5	100	0.05		0.091847	0.040238	43.8098	0.095221	-0.49162	3.7228	-9.9064		0.12853	0.13608	105.877	0.12401	-1.3441	32.404	-15.3883
	5000	0.05	120	1.25	0.11775	0.18987		0.05	0.5	50	0.05		0.10706	0.041602	38.8594	0.11118	-0.44356	3.7391	-9.0823		0.14731	0.17757	120.542	0.14862	-1.6465	33.6231	-22.4184
	5000	0.05	120	1.25	0.11775	0.18987		0.05	0.5	100	0.05		0.10705	0.04161	38.8696	0.11107	-0.44375	3.7411	-9.0881		0.14737	0.17751	120.451	0.14847	-1.6499	33.6497	-22.3876
	5000	0.05	120	1.5	0.13133	0.22785		0.05	0.5	50	0.05		0.12067	0.041688	34.5469	0.12355	-0.38337	3.6441	-8.1131		0.17336	0.21967	126.713	0.17057	-0.34526	25.81	-23.9144
	5000	0.05	120	1.5	0.13133	0.22785		0.05	0.5	100	0.05		0.12067	0.041683	34.5422	0.12353	-0.38303	3.6457	-8.1123		0.17337	0.21964	126.686	0.1704	-0.34778	25.8	-23.9106
	5000	0.05	120	2	0.15343	0.3038		0.05	0.5	50	0.05		0.14376	0.044442	30.9132	0.14564	-0.15102	3.9398	-6.302		0.19838	0.29261	147.495	0.20619	-0.1315	21.8316	-34.6991
	5000	0.05	120	2	0.15343	0.3038		0.05	0.5	100	0.05		0.14377	0.044438	30.9097	0.14562	-0.15056	3.9381	-6.3016		0.19839	0.29258	147.481	0.20629	-0.1275	21.8065	-34.6984
	5000	0.05	120	0.1	0.01448	0.01519		0.05	1	50	0.05		0.0081709	0.029551	361.66	0.010888	-0.48966	3.2076	-43.5732		0.011104	0.03038	273.587	0.011318	0.03486	3.0134	-26.898
	5000	0.05	120	0.1	0.01448	0.01519		0.05	1	100	0.05		0.0081837	0.029545	361.023	0.010956	-0.48847	3.2037	-43.4848		0.011117	0.030378	273.264	0.011325	0.03512	3.0109	-26.8155
	5000	0.05	120	0.2	0.027668	0.03038		0.05	1	50	0.05		0.020608	0.031538	153.035	0.022923	-0.39956	2.9599	-25.5169		0.025552	0.037066	145.066	0.024844	-0.066785	13.0586	-15.8937
	5000	0.05	120	0.2	0.027668	0.03038		0.05	1	100	0.05		0.020604	0.031544	153.095	0.023064	-0.40162	2.9646	-25.531		0.025549	0.037067	145.082	0.024997	-0.067914	13.0605	-15.9007
	5000	0.05	120	0.35	0.045382	0.053165		0.05	1	50	0.05		0.03747	0.03492	93.1955	0.041661	-0.53883	3.231	-17.4343		0.047012	0.0477	101.463	0.047435	0.78696	42.2719	-11.573
	5000	0.05	120	0.35	0.045382	0.053165		0.05	1	100	0.05		0.037482	0.034885	93.0716	0.041584	-0.53612	3.2222	-17.4087		0.047022	0.04767	101.379	0.047352	0.78888	42.3537	-11.5546
	5000	0.05	120	0.5	0.061004	0.07595		0.05	1	50	0.05		0.053539	0.036224	67.6589	0.057824	-0.50847	3.1894	-12.2374		0.068937	0.060101	87.1825	0.068922	2.8045	57.511	-9.2334
	5000	0.05	120	0.5	0.061004	0.07595		0.05	1	100	0.05		0.053542	0.03623	67.6666	0.057982	-0.51071	3.1991	-12.2328		0.068938	0.060067	87.1315	0.069086	2.7905	57.348	-9.2321
	5000	0.05	120	0.75	0.083309	0.11393		0.05	1	50	0.05		0.073794	0.038693	52.4347	0.077934	-0.50094	3.3167	-11.4218		0.097951	0.080829	82.5192	0.096399	-0.77631	28.106	-14.0212
	5000	0.05	120	0.75	0.083309	0.11393		0.05	1	100	0.05		0.073784	0.038693	52.4419	0.077867	-0.50163	3.3176	-11.4338		0.097951	0.080823	82.5138	0.096405	-0.76096	27.8908	-14.0217
	5000	0.05	120	1	0.10195	0.1519		0.05	1	50	0.05		0.092806	0.040583	43.729	0.09621	-0.51135	3.6898	-8.9656		0.1267	0.11117	87.7438	0.12312	-1.2619	26.8879	-16.5885
	5000	0.05	120	1	0.10195	0.1519		0.05	1	100	0.05		0.092807	0.040573	43.7176	0.096246	-0.50855	3.6816	-8.9648		0.12714	0.1128	88.7178	0.1232	-0.6899	31.5793	-16.3001
	5000	0.05	120	1.25	0.11775	0.18987		0.05	1	50	0.05		0.10821	0.041841	38.6671	0.11253	-0.46943	3.6898	-8.1056		0.14612	0.14208	97.2348	0.14547	-1.3257	28.3959	-23.0425
	5000	0.05	120	1.25	0.11775	0.18987		0.05	1	100	0.05		0.10821	0.041843	38.6691	0.11257	-0.4717	3.7011	-8.1042		0.14619	0.14195	97.1008	0.14553	-1.3191	28.368	-23.0065
	5000	0.05	120	1.5	0.13133	0.22785		0.05	1	50	0.05		0.12177	0.041925	34.429	0.12495	-0.416	3.6017	-7.2754		0.16717	0.17227	103.05	0.16653	-0.59462	26.4447	-26.6308
	5000	0.05	120	1.5	0.13133	0.22785		0.05	1	100	0.05		0.12177	0.041923	34.4285	0.12491	-0.41543	3.5983	-7.2778		0.16718	0.17223	103.025	0.16658	-0.58991	26.4558	-26.6286
	5000	0.05	120	2	0.15343	0.3038		0.05	1	50	0.05		0.14473	0.044454	30.716	0.1473	-0.21004	3.9133	-5.6755		0.19069	0.23644	123.989	0.19945	-0.65148	30.9287	-37.2305
	5000	0.05	120	2	0.15343	0.3038		0.05	1	100	0.05		0.14472	0.044449	30.7136	0.14723	-0.20967	3.9138	-5.6783		0.1907	0.23624	123.883	0.19947	-0.64955	30.807	-37.2283
	5000	0.05	120	0.1	0.01448	0.01519		0.05	2	50	0.05		0.0083201	0.029705	357.024	0.011001	-0.47979	3.1927	-42.5427		0.011231	0.030487	271.459	0.01139	0.032645	2.9889	-26.0649
	5000	0.05	120	0.1	0.01448	0.01519		0.05	2	100	0.05		0.0083476	0.029694	355.723	0.011014	-0.4791	3.187	-42.3526		0.011258	0.030482	270.765	0.011366	0.032179	2.9868	-25.8869
	5000	0.05	120	0.2	0.027668	0.03038		0.05	2	50	0.05		0.020806	0.031758	152.64	0.023276	-0.39112	2.9652	-24.8036		0.025546	0.036773	143.949	0.025102	-0.15444	13.0754	-15.9114
	5000	0.05	120	0.2	0.027668	0.03038		0.05	2	100	0.05		0.020819	0.031726	152.387	0.023333	-0.38661	2.9534	-24.7547		0.025554	0.03675	143.813	0.025185	-0.15255	13.1005	-15.885
	5000	0.05	120	0.35	0.045382	0.053165		0.05	2	50	0.05		0.037884	0.035185	92.8764	0.041873	-0.52823	3.225	-16.5224		0.046959	0.043958	93.6097	0.047829	0.27385	4.5757	-11.6737
	5000	0.05	120	0.35	0.045382	0.053165		0.05	2	100	0.05		0.037911	0.035153	92.7256	0.041883	-0.52454	3.2154	-16.4624		0.046989	0.043946	93.5244	0.047839	0.27887	4.5707	-11.6167
	5000	0.05	120	0.5	0.061004	0.07595		0.05	2	50	0.05		0.053955	0.036459	67.574	0.058105	-0.51047	3.1913	-11.5555		0.06791	0.054516	80.278	0.069514	0.59251	23.0393	-10.5866
	5000	0.05	120	0.5	0.061004	0.07595		0.05	2	100	0.05		0.053975	0.036436	67.5046	0.05825	-0.5083	3.1876	-11.5223		0.067928	0.054516	80.2556	0.069459	0.60098	23.2059	-10.5625
	5000	0.05	120	0.75	0.083309	0.11393		0.05	2	50	0.05		0.074332	0.039036	52.5156	0.078793	-0.5019	3.2806	-10.775		0.097302	0.076665	78.7906	0.09717	-0.97848	31.9114	-14.5915
	5000	0.05	120	0.75	0.083309	0.11393		0.05	2	100	0.05		0.074331	0.039027	52.5046	0.078657	-0.50179	3.2831	-10.777		0.097297	0.076592	78.7196	0.096998	-0.9522	31.507	-14.5953
	5000	0.05	120	1	0.10195	0.1519		0.05	2	50	0.05		0.093532	0.040894	43.7223	0.097208	-0.51798	3.6585	-8.2537		0.12516	0.10217	81.631	0.12263	-1.2022	29.5902	-17.6014
	5000	0.05	120	1	0.10195	0.1519		0.05	2	100	0.05		0.093542	0.040893	43.7167	0.097341	-0.51758	3.6551	-8.2439		0.12517	0.10217	81.628	0.12255	-1.2042	29.5642	-17.5984
	5000	0.05	120	1.25	0.11775	0.18987		0.05	2	50	0.05		0.10884	0.041957	38.5513	0.11364	-0.49966	3.6809	-7.5722		0.1451	0.12608	86.8963	0.14369	-1.5617	34.9136	-23.5832
	5000	0.05	120	1.25	0.11775	0.18987		0.05	2	100	0.05		0.10883	0.041948	38.5453	0.11356	-0.50106	3.6919	-7.5782		0.14515	0.12596	86.7815	0.14351	-1.5642	34.94	-23.5541
	5000	0.05	120	1.5	0.13133	0.22785		0.05	2	50	0.05		0.1225	0.04213	34.3914	0.12588	-0.4379	3.5794	-6.7191		0.1655	0.14892	89.982	0.16303	-0.67268	32.651	-27.3626
	5000	0.05	120	1.5	0.13133	0.22785		0.05	2	100	0.05		0.12251	0.042118	34.3797	0.1259	-0.4369	3.5753	-6.7138		0.16551	0.14897	90.0091	0.16309	-0.68192	32.6384	-27.3622
	5000	0.05	120	2	0.15343	0.3038		0.05	2	50	0.05		0.14535	0.044395	30.5438	0.14807	-0.26	3.8994	-5.2704		0.18722	0.20075	107.226	0.19243	-0.65724	25.2472	-38.3732
	5000	0.05	120	2	0.15343	0.3038		0.05	2	100	0.05		0.14536	0.044373	30.5271	0.14811	-0.25878	3.8959	-5.2655		0.18726	0.20069	107.173	0.19252	-0.65926	25.2297	-38.3608
	5000	0.05	120	0.1	0.01448	0.01519		0.05	3	50	0.05		0.0083921	0.029829	355.438	0.011072	-0.46991	3.1945	-42.0455		0.011314	0.030512	269.685	0.011479	0.038004	2.9514	-25.5163
	5000	0.05	120	0.1	0.01448	0.01519		0.05	3	100	0.05		0.0084238	0.029781	353.538	0.011126	-0.46615	3.1901	-41.8262		0.01134	0.03048	268.789	0.011449	0.040554	2.9506	-25.3466
	5000	0.05	120	0.2	0.027668	0.03038		0.05	3	50	0.05		0.020885	0.031815	152.333	0.023381	-0.38592	2.9687	-24.5168		0.025567	0.036707	143.571	0.025189	-0.16805	13.1286	-15.8426
	5000	0.05	120	0.2	0.027668	0.03038		0.05	3	100	0.05		0.020876	0.031797	152.314	0.023277	-0.38056	2.9505	-24.5488		0.025553	0.036698	143.617	0.025141	-0.16618	13.1331	-15.8892
	5000	0.05	120	0.35	0.045382	0.053165		0.05	3	50	0.05		0.038007	0.035332	92.9609	0.041926	-0.51372	3.2188	-16.25		0.046964	0.043507	92.6393	0.047933	0.25569	4.031	-11.6645
	5000	0.05	120	0.35	0.045382	0.053165		0.05	3	100	0.05		0.038014	0.035299	92.8589	0.041941	-0.5119	3.2167	-16.2359		0.046963	0.043472	92.5677	0.047861	0.25621	4.0266	-11.6662
	5000	0.05	120	0.5	0.061004	0.07595		0.05	3	50	0.05		0.054214	0.036614	67.5368	0.058489	-0.50864	3.1873	-11.1312		0.067571	0.053335	78.9316	0.069794	0.4348	24.0863	-11.0321
	5000	0.05	120	0.5	0.061004	0.07595		0.05	3	100	0.05		0.054235	0.036573	67.4338	0.058464	-0.50408	3.1765	-11.0955		0.067597	0.053337	78.9048	0.069878	0.45089	24.3361	-10.9982
	5000	0.05	120	0.75	0.083309	0.11393		0.05	3	50	0.05		0.074632	0.039177	52.493	0.078944	-0.49747	3.2709	-10.4154		0.097148	0.071275	73.3678	0.097492	-0.36447	19.6661	-14.7268
	5000	0.05	120	0.75	0.083309	0.11393		0.05	3	100	0.05		0.074617	0.039203	52.5384	0.078994	-0.49834	3.2692	-10.4332		0.097136	0.071282	73.3835	0.097544	-0.35527	19.5709	-14.7366
	5000	0.05	120	1	0.10195	0.1519		0.05	3	50	0.05		0.093856	0.041006	43.6909	0.097464	-0.52556	3.6523	-7.936		0.12367	0.098607	79.7333	0.12223	-1.5275	32.1991	-18.5837
	5000	0.05	120	1	0.10195	0.1519		0.05	3	100	0.05		0.093876	0.040978	43.6514	0.097645	-0.52339	3.6471	-7.9167		0.1237	0.098624	79.731	0.12197	-1.5366	32.2685	-18.5676
	5000	0.05	120	1.25	0.11775	0.18987		0.05	3	50	0.05		0.10916	0.041994	38.4718	0.11403	-0.51062	3.6779	-7.3006		0.1452	0.11698	80.5678	0.1429	-0.8438	29.6229	-23.5312
	5000	0.05	120	1.25	0.11775	0.18987		0.05	3	100	0.05		0.10914	0.04199	38.4716	0.11396	-0.51084	3.687	-7.3094		0.14523	0.11695	80.5236	0.14313	-0.84488	29.7231	-23.5123
	5000	0.05	120	1.5	0.13133	0.22785		0.05	3	50	0.05		0.12294	0.042216	34.3378	0.12626	-0.4475	3.5831	-6.3819		0.16316	0.13955	85.5285	0.16103	-1.253	34.123	-28.3925
	5000	0.05	120	1.5	0.13133	0.22785		0.05	3	100	0.05		0.12295	0.042212	34.3334	0.12625	-0.44641	3.5795	-6.3802		0.16315	0.13953	85.5248	0.16122	-1.2529	34.1285	-28.3961
	5000	0.05	120	2	0.15343	0.3038		0.05	3	50	0.05		0.1457	0.044343	30.4353	0.14865	-0.28044	3.9046	-5.0429		0.1867	0.18941	101.451	0.18982	-0.42343	26.4289	-38.5436
	5000	0.05	120	2	0.15343	0.3038		0.05	3	100	0.05		0.1457	0.044329	30.4246	0.14857	-0.28132	3.9084	-5.0399		0.18673	0.18942	101.438	0.18996	-0.41778	26.4812	-38.5338
	5000	0.05	120	0.1	0.01448	0.01519		0.06	0.1	50	0.05		0.0046858	0.024204	516.541	0.005882	-0.26096	3.2106	-67.6408		0.0074782	0.02711	362.525	0.005998	0.73759	5.8924	-50.7687
	5000	0.05	120	0.1	0.01448	0.01519		0.06	0.1	100	0.05		0.0046859	0.024204	516.529	0.0058938	-0.26127	3.2121	-67.6401		0.0074783	0.02711	362.515	0.006002	0.73752	5.893	-50.7683
	5000	0.05	120	0.2	0.027668	0.03038		0.06	0.1	50	0.05		0.016265	0.026175	160.928	0.016941	-0.11957	2.9993	-41.2138		0.021656	0.038288	176.799	0.017897	1.3338	43.5888	-28.7156
	5000	0.05	120	0.2	0.027668	0.03038		0.06	0.1	100	0.05		0.016266	0.026175	160.922	0.016951	-0.11965	2.9994	-41.2126		0.021656	0.038288	176.795	0.017873	1.3339	43.5907	-28.7146
	5000	0.05	120	0.35	0.045382	0.053165		0.06	0.1	50	0.05		0.032013	0.029343	91.6591	0.033684	-0.25045	3.0744	-29.459		0.045569	0.067624	148.398	0.038209	5.8788	110.757	-14.2871
	5000	0.05	120	0.35	0.045382	0.053165		0.06	0.1	100	0.05		0.032013	0.029341	91.6548	0.033666	-0.25018	3.0738	-29.4595		0.045569	0.067623	148.398	0.038187	5.879	110.761	-14.2881
	5000	0.05	120	0.5	0.061004	0.07595		0.06	0.1	50	0.05		0.046979	0.031428	66.8988	0.048227	-0.13258	3.1858	-22.9903		0.069772	0.13811	197.946	0.057639	6.4891	289.557	-8.1343
	5000	0.05	120	0.5	0.061004	0.07595		0.06	0.1	100	0.05		0.046979	0.031427	66.8969	0.048241	-0.13245	3.1856	-22.9907		0.069771	0.13811	197.952	0.057667	6.4882	289.541	-8.1351
	5000	0.05	120	0.75	0.083309	0.11393		0.06	0.1	50	0.05		0.067588	0.034575	51.1561	0.068165	-0.13246	3.1259	-18.8708		0.10165	0.36788	361.918	0.088174	-35.2717	1823.25	-10.7769
	5000	0.05	120	0.75	0.083309	0.11393		0.06	0.1	100	0.05		0.067588	0.034574	51.154	0.068165	-0.13241	3.1259	-18.8701		0.10165	0.3678	361.834	0.088174	-35.2605	1822.38	-10.775
	5000	0.05	120	1	0.10195	0.1519		0.06	0.1	50	0.05		0.0862	0.037338	43.3161	0.086862	-0.073855	3.2827	-15.446		0.14094	0.42106	298.75	0.12105	-18.2607	842.771	-7.2156
	5000	0.05	120	1	0.10195	0.1519		0.06	0.1	100	0.05		0.0862	0.037338	43.3153	0.086843	-0.073705	3.2826	-15.4458		0.14094	0.42116	298.828	0.12104	-18.2805	843.938	-7.2168
	5000	0.05	120	1.25	0.11775	0.18987		0.06	0.1	50	0.05		0.10168	0.039354	38.7024	0.10223	-0.040001	3.3095	-13.6453		0.18237	0.96809	530.837	0.14835	46.8749	2894.37	-3.9529
	5000	0.05	120	1.25	0.11775	0.18987		0.06	0.1	100	0.05		0.10168	0.039354	38.7017	0.10223	-0.039824	3.3092	-13.6451		0.18237	0.96809	530.834	0.14835	46.8744	2894.31	-3.9519
	5000	0.05	120	1.5	0.13133	0.22785		0.06	0.1	50	0.05		0.11547	0.040306	34.9064	0.1151	-0.0074205	3.1286	-12.0739		0.20226	0.76234	376.909	0.1769	-5.9523	168.891	-11.2304
	5000	0.05	120	1.5	0.13133	0.22785		0.06	0.1	100	0.05		0.11547	0.040306	34.9059	0.11509	-0.0072841	3.1284	-12.0734		0.20226	0.76232	376.902	0.17689	-5.9519	168.872	-11.2309
	5000	0.05	120	2	0.15343	0.3038		0.06	0.1	50	0.05		0.13931	0.043752	31.4059	0.13821	0.14319	3.3796	-9.2041		0.22616	1.0464	462.674	0.223	8.0787	354.554	-25.5574
	5000	0.05	120	2	0.15343	0.3038		0.06	0.1	100	0.05		0.13931	0.043751	31.4048	0.13821	0.14321	3.3796	-9.2037		0.22616	1.0464	462.671	0.223	8.0787	354.556	-25.5571
	5000	0.05	120	0.1	0.01448	0.01519		0.06	0.2	50	0.05		0.0096394	0.025996	269.683	0.011633	-0.37136	3.085	-33.4317		0.012463	0.028208	226.334	0.012115	0.24321	3.6147	-17.9542
	5000	0.05	120	0.1	0.01448	0.01519		0.06	0.2	100	0.05		0.0096367	0.025989	269.684	0.011633	-0.37064	3.0845	-33.45		0.012459	0.028202	226.358	0.01211	0.24394	3.6151	-17.9785
	5000	0.05	120	0.2	0.027668	0.03038		0.06	0.2	50	0.05		0.021881	0.027784	126.978	0.023402	-0.268	2.8873	-20.9162		0.027137	0.037368	137.698	0.025268	0.17842	35.5231	-10.6739
	5000	0.05	120	0.2	0.027668	0.03038		0.06	0.2	100	0.05		0.021878	0.027783	126.992	0.023541	-0.26783	2.8866	-20.9285		0.027133	0.037366	137.714	0.02532	0.17857	35.5272	-10.6868
	5000	0.05	120	0.35	0.045382	0.053165		0.06	0.2	50	0.05		0.038089	0.030471	80.0001	0.040761	-0.42259	3.1175	-16.0703		0.050206	0.053883	107.325	0.04692	2.6131	85.8862	-5.5666
	5000	0.05	120	0.35	0.045382	0.053165		0.06	0.2	100	0.05		0.038085	0.030473	80.0121	0.04085	-0.4231	3.1182	-16.0787		0.050202	0.053886	107.338	0.046968	2.6138	85.8957	-5.5731
	5000	0.05	120	0.5	0.061004	0.07595		0.06	0.2	50	0.05		0.053374	0.032078	60.1005	0.05609	-0.36196	3.1926	-12.508		0.074068	0.086696	117.048	0.067568	8.7669	218.245	-2.4773
	5000	0.05	120	0.5	0.061004	0.07595		0.06	0.2	100	0.05		0.053376	0.032077	60.0957	0.05612	-0.36217	3.194	-12.5034		0.074069	0.086663	117.003	0.06763	8.7483	217.526	-2.4763
	5000	0.05	120	0.75	0.083309	0.11393		0.06	0.2	50	0.05		0.073568	0.034548	46.9613	0.07584	-0.32995	3.2589	-11.693		0.1065	0.13308	124.962	0.096515	1.3029	57.9685	-6.5176
	5000	0.05	120	0.75	0.083309	0.11393		0.06	0.2	100	0.05		0.073565	0.034546	46.959	0.075822	-0.32938	3.2569	-11.6959		0.1065	0.13309	124.971	0.096518	1.3042	57.973	-6.5202
	5000	0.05	120	1	0.10195	0.1519		0.06	0.2	50	0.05		0.091812	0.036614	39.8788	0.093333	-0.27079	3.5015	-9.941		0.13939	0.21306	152.858	0.12836	1.9141	87.34	-8.2385
	5000	0.05	120	1	0.10195	0.1519		0.06	0.2	100	0.05		0.091808	0.036618	39.8852	0.093318	-0.27119	3.5018	-9.9449		0.13938	0.21309	152.879	0.12833	1.9162	87.3662	-8.2403
	5000	0.05	120	1.25	0.11775	0.18987		0.06	0.2	50	0.05		0.10687	0.03823	35.7725	0.10876	-0.22472	3.5426	-9.241		0.16373	0.33592	205.168	0.15403	-5.1367	269.1	-13.77
	5000	0.05	120	1.25	0.11775	0.18987		0.06	0.2	100	0.05		0.10687	0.038231	35.7735	0.10886	-0.22495	3.5434	-9.241		0.16373	0.33593	205.176	0.15407	-5.1326	269.131	-13.7697
	5000	0.05	120	1.5	0.13133	0.22785		0.06	0.2	50	0.05		0.1202	0.038873	32.3402	0.12092	-0.17711	3.3926	-8.4714		0.18388	0.37379	203.285	0.17977	-0.40897	43.6841	-19.2991
	5000	0.05	120	1.5	0.13133	0.22785		0.06	0.2	100	0.05		0.1202	0.03888	32.3472	0.12091	-0.17754	3.3935	-8.4745		0.18388	0.37378	203.278	0.1796	-0.40789	43.6994	-19.3
	5000	0.05	120	2	0.15343	0.3038		0.06	0.2	50	0.05		0.14305	0.04174	29.1778	0.14268	0.041988	3.6246	-6.7662		0.21878	0.47985	219.333	0.22242	-1.9183	39.0432	-27.9868
	5000	0.05	120	2	0.15343	0.3038		0.06	0.2	100	0.05		0.14306	0.041737	29.1751	0.1427	0.041906	3.6243	-6.7642		0.21878	0.4798	219.311	0.22252	-1.9173	39.0118	-27.9863
	5000	0.05	120	0.1	0.01448	0.01519		0.06	0.5	50	0.05		0.010459	0.026688	255.156	0.012402	-0.33714	3.0112	-27.7687		0.013199	0.028608	216.741	0.012921	0.18445	3.3569	-13.107
	5000	0.05	120	0.1	0.01448	0.01519		0.06	0.5	100	0.05		0.010466	0.026674	254.855	0.012373	-0.33652	3.0093	-27.7213		0.013204	0.028595	216.556	0.012904	0.18469	3.3568	-13.072
	5000	0.05	120	0.2	0.027668	0.03038		0.06	0.5	50	0.05		0.02304	0.0286	124.133	0.024441	-0.25482	2.801	-16.7284		0.028189	0.036897	130.89	0.026373	0.40006	32.3645	-7.2103
	5000	0.05	120	0.2	0.027668	0.03038		0.06	0.5	100	0.05		0.023035	0.028597	124.147	0.024451	-0.25375	2.7981	-16.7461		0.028184	0.036896	130.911	0.026477	0.40043	32.3686	-7.2295
	5000	0.05	120	0.35	0.045382	0.053165		0.06	0.5	50	0.05		0.039861	0.031597	79.2687	0.042583	-0.39609	3.0142	-12.1656		0.050423	0.049737	98.6391	0.048451	1.2498	87.0257	-5.1573
	5000	0.05	120	0.35	0.045382	0.053165		0.06	0.5	100	0.05		0.039867	0.031594	79.2503	0.042476	-0.39562	3.0116	-12.1531		0.050427	0.049727	98.6113	0.048393	1.247	87.0536	-5.1499
	5000	0.05	120	0.5	0.061004	0.07595		0.06	0.5	50	0.05		0.055487	0.033108	59.6691	0.058536	-0.3877	3.0648	-9.044		0.072577	0.063772	87.867	0.070021	3.172	64.872	-4.4406
	5000	0.05	120	0.5	0.061004	0.07595		0.06	0.5	100	0.05		0.055486	0.033108	59.6685	0.058607	-0.38627	3.0606	-9.0447		0.072578	0.063784	87.8825	0.070067	3.1756	64.9118	-4.4394
	5000	0.05	120	0.75	0.083309	0.11393		0.06	0.5	50	0.05		0.075837	0.035322	46.5767	0.078862	-0.38693	3.1762	-8.9694		0.10493	0.094229	89.7995	0.099006	1.8445	60.0885	-7.8928
	5000	0.05	120	0.75	0.083309	0.11393		0.06	0.5	100	0.05		0.07584	0.035324	46.5775	0.078858	-0.38671	3.1749	-8.9658		0.10493	0.09424	89.8088	0.099028	1.8441	60.1184	-7.8924
	5000	0.05	120	1	0.10195	0.1519		0.06	0.5	50	0.05		0.094374	0.037315	39.5393	0.096707	-0.34713	3.4494	-7.4273		0.13341	0.13856	103.862	0.12805	-1.8953	38.7035	-12.1733
	5000	0.05	120	1	0.10195	0.1519		0.06	0.5	100	0.05		0.094375	0.037303	39.5267	0.096677	-0.34593	3.4461	-7.4268		0.1334	0.13858	103.881	0.12812	-1.8999	38.663	-12.1771
	5000	0.05	120	1.25	0.11775	0.18987		0.06	0.5	50	0.05		0.10937	0.038505	35.2058	0.11234	-0.32958	3.5129	-7.1165		0.15427	0.1832	118.755	0.1524	-2.0052	41.7836	-18.754
	5000	0.05	120	1.25	0.11775	0.18987		0.06	0.5	100	0.05		0.10937	0.038502	35.2022	0.11225	-0.32934	3.5139	-7.1153		0.15426	0.1832	118.759	0.15242	-2.0122	41.7857	-18.7575
	5000	0.05	120	1.5	0.13133	0.22785		0.06	0.5	50	0.05		0.12284	0.0389	31.6683	0.12477	-0.29831	3.4272	-6.4646		0.17861	0.22603	126.548	0.17394	-0.81679	28.9761	-21.6104
	5000	0.05	120	1.5	0.13133	0.22785		0.06	0.5	100	0.05		0.12283	0.038892	31.6621	0.12472	-0.29731	3.4242	-6.466		0.17863	0.226	126.521	0.17393	-0.81709	29.009	-21.6022
	5000	0.05	120	2	0.15343	0.3038		0.06	0.5	50	0.05		0.1456	0.041426	28.4523	0.14637	-0.074821	3.6789	-5.108		0.20482	0.30566	149.236	0.21098	0.19553	26.1099	-32.5815
	5000	0.05	120	2	0.15343	0.3038		0.06	0.5	100	0.05		0.1456	0.041419	28.4467	0.14642	-0.074617	3.6799	-5.1057		0.20482	0.30564	149.226	0.21098	0.19191	26.1556	-32.5806
	5000	0.05	120	0.1	0.01448	0.01519		0.06	1	50	0.05		0.010656	0.026883	252.277	0.012507	-0.32076	2.9971	-26.4095		0.01334	0.028675	214.954	0.013077	0.16639	3.2675	-12.1797
	5000	0.05	120	0.1	0.01448	0.01519		0.06	1	100	0.05		0.010659	0.026869	252.082	0.01238	-0.31907	2.9943	-26.392		0.013341	0.028664	214.862	0.01291	0.16774	3.2687	-12.1756
	5000	0.05	120	0.2	0.027668	0.03038		0.06	1	50	0.05		0.023277	0.028817	123.803	0.024455	-0.24022	2.7789	-15.8723		0.02815	0.035597	126.452	0.026542	-0.3744	23.8351	-7.3395
	5000	0.05	120	0.2	0.027668	0.03038		0.06	1	100	0.05		0.02328	0.028818	123.787	0.024531	-0.2409	2.7835	-15.8603		0.028154	0.035594	126.427	0.026696	-0.37523	23.841	-7.3284
	5000	0.05	120	0.35	0.045382	0.053165		0.06	1	50	0.05		0.040274	0.031958	79.352	0.04285	-0.37613	2.9893	-11.2561		0.05004	0.047374	94.6719	0.048695	0.28856	89.3321	-5.8783
	5000	0.05	120	0.35	0.045382	0.053165		0.06	1	100	0.05		0.040281	0.031945	79.306	0.042723	-0.37451	2.9874	-11.2395		0.050044	0.047353	94.6223	0.048749	0.28816	89.4624	-5.8698
	5000	0.05	120	0.5	0.061004	0.07595		0.06	1	50	0.05		0.056067	0.033467	59.691	0.059152	-0.38138	3.0258	-8.0922		0.071893	0.056523	78.6218	0.070646	1.3262	30.6752	-5.3421
	5000	0.05	120	0.5	0.061004	0.07595		0.06	1	100	0.05		0.056069	0.033465	59.6857	0.05925	-0.3816	3.0298	-8.0904		0.071896	0.05653	78.6266	0.070641	1.3238	30.5417	-5.3372
	5000	0.05	120	0.75	0.083309	0.11393		0.06	1	50	0.05		0.076445	0.035777	46.8017	0.079524	-0.37295	3.1312	-8.2398		0.10211	0.079396	77.7585	0.09856	-0.79218	30.8991	-10.3743
	5000	0.05	120	0.75	0.083309	0.11393		0.06	1	100	0.05		0.076455	0.035772	46.7878	0.079528	-0.37379	3.1329	-8.227		0.10212	0.079394	77.748	0.098586	-0.79678	30.9079	-10.3645
	5000	0.05	120	1	0.10195	0.1519		0.06	1	50	0.05		0.095279	0.037668	39.5346	0.09766	-0.3626	3.3912	-6.5397		0.13187	0.11449	86.8193	0.12592	-0.80937	35.6557	-13.1888
	5000	0.05	120	1	0.10195	0.1519		0.06	1	100	0.05		0.095293	0.037673	39.5337	0.097628	-0.36484	3.3957	-6.5266		0.13188	0.11452	86.83	0.12606	-0.80164	35.7871	-13.1766
	5000	0.05	120	1.25	0.11775	0.18987		0.06	1	50	0.05		0.11045	0.0387	35.0384	0.11377	-0.36124	3.4445	-6.2005		0.15213	0.14474	95.1381	0.14879	-1.5553	36.0107	-19.8771
	5000	0.05	120	1.25	0.11775	0.18987		0.06	1	100	0.05		0.11046	0.038686	35.024	0.11379	-0.36083	3.4437	-6.1957		0.15215	0.14466	95.0812	0.149	-1.5569	35.9531	-19.8692
	5000	0.05	120	1.5	0.13133	0.22785		0.06	1	50	0.05		0.12387	0.039168	31.6195	0.12602	-0.32837	3.3773	-5.676		0.17179	0.17603	102.467	0.16891	-0.84405	27.2353	-24.6019
	5000	0.05	120	1.5	0.13133	0.22785		0.06	1	100	0.05		0.12389	0.039151	31.602	0.12594	-0.32652	3.3749	-5.664		0.1718	0.17608	102.491	0.16891	-0.84746	27.3007	-24.5973
	5000	0.05	120	2	0.15343	0.3038		0.06	1	50	0.05		0.14643	0.041385	28.2632	0.14779	-0.13423	3.6607	-4.5665		0.19748	0.24112	122.098	0.20271	-0.37485	35.8929	-34.996
	5000	0.05	120	2	0.15343	0.3038		0.06	1	100	0.05		0.14643	0.04138	28.2601	0.14785	-0.1338	3.6571	-4.5671		0.19769	0.24087	121.846	0.20284	-0.35437	35.8111	-34.9288
	5000	0.05	120	0.1	0.01448	0.01519		0.06	2	50	0.05		0.01081	0.02703	250.037	0.012507	-0.30908	2.9787	-25.345		0.013468	0.028773	213.639	0.0131	0.1642	3.2381	-11.3366
	5000	0.05	120	0.1	0.01448	0.01519		0.06	2	100	0.05		0.010813	0.027022	249.906	0.012507	-0.30962	2.9808	-25.3273		0.01347	0.028767	213.556	0.013023	0.16393	3.2386	-11.3213
	5000	0.05	120	0.2	0.027668	0.03038		0.06	2	50	0.05		0.023461	0.029006	123.638	0.024637	-0.22965	2.7753	-15.2078		0.02812	0.035244	125.335	0.026682	-0.48768	24.2577	-7.4389
	5000	0.05	120	0.2	0.027668	0.03038		0.06	2	100	0.05		0.023477	0.029001	123.529	0.024642	-0.22891	2.7731	-15.1483		0.028139	0.035245	125.254	0.026776	-0.48719	24.2585	-7.3774
	5000	0.05	120	0.35	0.045382	0.053165		0.06	2	50	0.05		0.040628	0.032213	79.2857	0.043014	-0.36119	2.9961	-10.4746		0.04995	0.041794	83.6706	0.049114	0.39168	4.8545	-6.047
	5000	0.05	120	0.35	0.045382	0.053165		0.06	2	100	0.05		0.040632	0.032207	79.2651	0.043026	-0.35884	2.987	-10.4668		0.049953	0.041799	83.6773	0.049183	0.38931	4.8577	-6.0418
	5000	0.05	120	0.5	0.061004	0.07595		0.06	2	50	0.05		0.05644	0.033702	59.7124	0.05956	-0.37583	3.0098	-7.4815		0.070883	0.05299	74.7573	0.070927	0.52161	27.6276	-6.6719
	5000	0.05	120	0.5	0.061004	0.07595		0.06	2	100	0.05		0.056457	0.033694	59.681	0.059438	-0.37635	3.0159	-7.4531		0.070907	0.053003	74.7494	0.070894	0.53392	27.8115	-6.6398
	5000	0.05	120	0.75	0.083309	0.11393		0.06	2	50	0.05		0.076985	0.036083	46.8698	0.080015	-0.37788	3.1015	-7.5908		0.10156	0.074734	73.5865	0.0989	-0.83447	35.9843	-10.8539
	5000	0.05	120	0.75	0.083309	0.11393		0.06	2	100	0.05		0.076979	0.03609	46.8826	0.080243	-0.37737	3.0974	-7.5984		0.10154	0.074778	73.6423	0.098838	-0.86037	36.2321	-10.8687
	5000	0.05	120	1	0.10195	0.1519		0.06	2	50	0.05		0.095955	0.038018	39.6205	0.098432	-0.37178	3.3726	-5.8772		0.12939	0.10378	80.2059	0.12487	-1.3531	36.385	-14.8209
	5000	0.05	120	1	0.10195	0.1519		0.06	2	100	0.05		0.095965	0.038004	39.6013	0.0986	-0.37113	3.3698	-5.8667		0.12941	0.10378	80.1973	0.12485	-1.3485	36.4461	-14.8064
	5000	0.05	120	1.25	0.11775	0.18987		0.06	2	50	0.05		0.11105	0.038843	34.9781	0.11469	-0.38785	3.4206	-5.6915		0.15073	0.12537	83.1726	0.14618	-1.9444	47.4839	-20.6168
	5000	0.05	120	1.25	0.11775	0.18987		0.06	2	100	0.05		0.11107	0.038825	34.9555	0.11468	-0.38798	3.4236	-5.6737		0.15078	0.12531	83.112	0.14615	-1.9417	47.4675	-20.5922
	5000	0.05	120	1.5	0.13133	0.22785		0.06	2	50	0.05		0.1246	0.039405	31.6252	0.12693	-0.34358	3.3447	-5.1224		0.17042	0.1468	86.1381	0.16534	-0.25073	25.6695	-25.2043
	5000	0.05	120	1.5	0.13133	0.22785		0.06	2	100	0.05		0.1246	0.039401	31.6228	0.12691	-0.34455	3.3446	-5.1236		0.17045	0.14675	86.0973	0.16532	-0.25277	25.6556	-25.1937
	5000	0.05	120	2	0.15343	0.3038		0.06	2	50	0.05		0.14702	0.041387	28.1497	0.14863	-0.17472	3.6282	-4.1775		0.19327	0.20338	105.229	0.19636	-0.63211	25.4032	-36.3817
	5000	0.05	120	2	0.15343	0.3038		0.06	2	100	0.05		0.14702	0.041387	28.1503	0.14854	-0.17559	3.6293	-4.1788		0.19345	0.20311	104.992	0.19618	-0.63335	25.4928	-36.3231
	5000	0.05	120	0.1	0.01448	0.01519		0.06	3	50	0.05		0.010867	0.027132	249.66	0.012563	-0.29434	2.9861	-24.9507		0.013533	0.028755	212.48	0.013101	0.1844	3.1506	-10.9095
	5000	0.05	120	0.1	0.01448	0.01519		0.06	3	100	0.05		0.010884	0.027128	249.236	0.012502	-0.29571	2.9927	-24.8348		0.01355	0.02875	212.18	0.013048	0.18311	3.1501	-10.7977
	5000	0.05	120	0.2	0.027668	0.03038		0.06	3	50	0.05		0.023526	0.029105	123.714	0.024761	-0.22425	2.776	-14.9713		0.028128	0.03521	125.181	0.026943	-0.50369	24.3093	-7.4137
	5000	0.05	120	0.2	0.027668	0.03038		0.06	3	100	0.05		0.023539	0.029077	123.527	0.024684	-0.22288	2.7757	-14.9257		0.028138	0.03519	125.059	0.026914	-0.50297	24.3701	-7.3784
	5000	0.05	120	0.35	0.045382	0.053165		0.06	3	50	0.05		0.040721	0.03234	79.4185	0.043199	-0.35046	2.989	-10.2702		0.049975	0.041505	83.0512	0.049198	0.43266	4.5428	-6.0006
	5000	0.05	120	0.35	0.045382	0.053165		0.06	3	100	0.05		0.040738	0.032315	79.3258	0.043017	-0.34845	2.9886	-10.2339		0.049989	0.041488	82.9928	0.049184	0.43555	4.552	-5.973
	5000	0.05	120	0.5	0.061004	0.07595		0.06	3	50	0.05		0.056651	0.033819	59.6967	0.05967	-0.37183	2.9994	-7.1349		0.070567	0.051921	73.5775	0.071211	0.38558	29.3131	-7.0882
	5000	0.05	120	0.5	0.061004	0.07595		0.06	3	100	0.05		0.056663	0.033812	59.6723	0.059744	-0.37349	3.0081	-7.1153		0.07058	0.051889	73.5182	0.07125	0.35479	28.6816	-7.0702
	5000	0.05	120	0.75	0.083309	0.11393		0.06	3	50	0.05		0.077254	0.036284	46.9676	0.080396	-0.37119	3.0881	-7.268		0.10146	0.070272	69.2612	0.099305	0.11515	24.8337	-10.9421
	5000	0.05	120	0.75	0.083309	0.11393		0.06	3	100	0.05		0.077257	0.036277	46.9559	0.080453	-0.37072	3.0865	-7.2641		0.10147	0.070224	69.2098	0.099202	0.12129	24.6939	-10.9367
	5000	0.05	120	1	0.10195	0.1519		0.06	3	50	0.05		0.096255	0.038087	39.5688	0.098632	-0.37477	3.359	-5.5827		0.128	0.099208	77.5061	0.12407	-1.8223	40.8951	-15.7338
	5000	0.05	120	1	0.10195	0.1519		0.06	3	100	0.05		0.096258	0.038083	39.5633	0.098731	-0.37438	3.3567	-5.58		0.12802	0.099171	77.4671	0.12402	-1.814	40.8824	-15.7233
	5000	0.05	120	1.25	0.11775	0.18987		0.06	3	50	0.05		0.11138	0.038886	34.9127	0.11506	-0.39638	3.4207	-5.41		0.15057	0.116	77.0389	0.14525	-0.96264	40.1144	-20.698
	5000	0.05	120	1.25	0.11775	0.18987		0.06	3	100	0.05		0.11137	0.0389	34.9285	0.11505	-0.39682	3.4191	-5.4207		0.15058	0.11604	77.0649	0.14543	-0.9568	40.145	-20.6967
	5000	0.05	120	1.5	0.13133	0.22785		0.06	3	50	0.05		0.12502	0.039493	31.5886	0.12722	-0.35694	3.348	-4.8002		0.169	0.13937	82.4669	0.16361	-0.11108	29.0966	-25.8273
	5000	0.05	120	1.5	0.13133	0.22785		0.06	3	100	0.05		0.12502	0.03947	31.5715	0.12724	-0.35563	3.3455	-4.8022		0.16901	0.13935	82.4519	0.16348	-0.11976	29.1182	-25.8245
	5000	0.05	120	2	0.15343	0.3038		0.06	3	50	0.05		0.14741	0.041403	28.0872	0.14944	-0.19448	3.6344	-3.9265		0.1925	0.18833	97.8332	0.19305	-0.164	25.0843	-36.637
	5000	0.05	120	2	0.15343	0.3038		0.06	3	100	0.05		0.14742	0.041388	28.075	0.14941	-0.19426	3.6325	-3.9204		0.19251	0.18825	97.7872	0.19296	-0.16673	25.0426	-36.6338
	5000	0.05	120	0.1	0.01448	0.01519		0.07	0.1	50	0.05		0.0069779	0.022585	323.669	0.0074527	-0.1316	3.1053	-51.8119		0.0096892	0.026245	270.864	0.0076339	0.89403	6.8381	-36.213
	5000	0.05	120	0.1	0.01448	0.01519		0.07	0.1	100	0.05		0.0069776	0.022585	323.682	0.0074296	-0.13178	3.1054	-51.8135		0.009689	0.026245	270.869	0.0076293	0.89388	6.8381	-36.2145
	5000	0.05	120	0.2	0.027668	0.03038		0.07	0.1	50	0.05		0.018723	0.024587	131.32	0.018947	-0.018992	2.9217	-32.3323		0.024312	0.03921	161.28	0.020261	1.6321	78.421	-19.9736
	5000	0.05	120	0.2	0.027668	0.03038		0.07	0.1	100	0.05		0.018722	0.024588	131.331	0.018932	-0.019112	2.9219	-32.3347		0.024311	0.039211	161.287	0.020261	1.632	78.4144	-19.9754
	5000	0.05	120	0.35	0.045382	0.053165		0.07	0.1	50	0.05		0.034482	0.027721	80.3917	0.035251	-0.14139	2.9281	-24.0177		0.048208	0.074057	153.622	0.04055	1.9456	189.326	-9.3247
	5000	0.05	120	0.35	0.045382	0.053165		0.07	0.1	100	0.05		0.034483	0.027721	80.391	0.035245	-0.14147	2.9283	-24.0172		0.048208	0.074057	153.621	0.04055	1.9456	189.328	-9.3242
	5000	0.05	120	0.5	0.061004	0.07595		0.07	0.1	50	0.05		0.049225	0.029832	60.6043	0.050115	-0.048591	3.0861	-19.3092		0.074312	0.14879	200.222	0.06082	6.8472	243.286	-2.1573
	5000	0.05	120	0.5	0.061004	0.07595		0.07	0.1	100	0.05		0.049225	0.029833	60.6049	0.050111	-0.048658	3.0863	-19.3093		0.074312	0.14879	200.222	0.060834	6.8472	243.285	-2.1572
	5000	0.05	120	0.75	0.083309	0.11393		0.07	0.1	50	0.05		0.069914	0.032959	47.1422	0.070699	-0.069126	3.0154	-16.0792		0.10608	0.37938	357.62	0.09181	-32.1903	1613.49	-6.8823
	5000	0.05	120	0.75	0.083309	0.11393		0.07	0.1	100	0.05		0.069912	0.03296	47.1444	0.070699	-0.069157	3.0154	-16.0808		0.10608	0.37945	357.703	0.091883	-32.1927	1613.41	-6.886
	5000	0.05	120	1	0.10195	0.1519		0.07	0.1	50	0.05		0.088327	0.035672	40.3863	0.088401	-0.0020564	3.1302	-13.3595		0.14094	0.4543	322.336	0.12473	-15.7521	640.485	-7.2157
	5000	0.05	120	1	0.10195	0.1519		0.07	0.1	100	0.05		0.088327	0.035671	40.3856	0.088418	-0.0019712	3.1301	-13.3593		0.14094	0.45436	322.386	0.12477	-15.7634	641.119	-7.2165
	5000	0.05	120	1.25	0.11775	0.18987		0.07	0.1	50	0.05		0.1037	0.037546	36.2073	0.10393	0.0032496	3.1919	-11.9369		0.14891	1.4978	1005.84	0.15369	-57.1469	3754.82	-21.5771
	5000	0.05	120	1.25	0.11775	0.18987		0.07	0.1	100	0.05		0.1037	0.037545	36.2069	0.10392	0.0033354	3.192	-11.9369		0.14891	1.4974	1005.6	0.15369	-57.1412	3754.31	-21.5743
	5000	0.05	120	1.5	0.13133	0.22785		0.07	0.1	50	0.05		0.11726	0.038582	32.9026	0.11662	0.01146	3.0169	-10.7091		0.22453	0.95903	427.124	0.18185	8.0601	423.941	-1.4565
	5000	0.05	120	1.5	0.13133	0.22785		0.07	0.1	100	0.05		0.11726	0.038582	32.9028	0.11662	0.011392	3.0171	-10.7091		0.22453	0.95899	427.106	0.18183	8.0545	423.71	-1.4567
	5000	0.05	120	2	0.15343	0.3038		0.07	0.1	50	0.05		0.14083	0.041748	29.6432	0.13979	0.15171	3.2636	-8.2121		0.24422	1.258	515.128	0.23092	12.5109	585.625	-19.6118
	5000	0.05	120	2	0.15343	0.3038		0.07	0.1	100	0.05		0.14083	0.041748	29.643	0.1398	0.15165	3.2637	-8.212		0.24422	1.258	515.125	0.23092	12.5109	585.626	-19.6115
	5000	0.05	120	0.1	0.01448	0.01519		0.07	0.2	50	0.05		0.011927	0.024037	201.53	0.013225	-0.2557	3.0151	-17.6313		0.01467	0.026982	183.929	0.013772	0.3803	4.3321	-3.4239
	5000	0.05	120	0.1	0.01448	0.01519		0.07	0.2	100	0.05		0.011927	0.024036	201.529	0.013227	-0.2552	3.0155	-17.6337		0.014669	0.026982	183.934	0.013787	0.38073	4.3321	-3.4277
	5000	0.05	120	0.2	0.027668	0.03038		0.07	0.2	50	0.05		0.024311	0.025796	106.108	0.025133	-0.16873	2.829	-12.1337		0.029741	0.037579	126.357	0.027256	0.22209	72.9829	-2.1048
	5000	0.05	120	0.2	0.027668	0.03038		0.07	0.2	100	0.05		0.024314	0.02579	106.072	0.025027	-0.16867	2.8283	-12.1236		0.029743	0.037575	126.331	0.027253	0.2221	73.0159	-2.0956
	5000	0.05	120	0.35	0.045382	0.053165		0.07	0.2	50	0.05		0.040541	0.028403	70.0599	0.042452	-0.30798	2.9887	-10.6675		0.053256	0.055932	105.025	0.048827	1.5876	146.218	0.1711
	5000	0.05	120	0.35	0.045382	0.053165		0.07	0.2	100	0.05		0.040545	0.028398	70.0401	0.042487	-0.30772	2.9878	-10.6579		0.05326	0.055923	105.001	0.048877	1.5851	146.258	0.17873
	5000	0.05	120	0.5	0.061004	0.07595		0.07	0.2	50	0.05		0.055623	0.030066	54.0534	0.057624	-0.26333	3.0799	-8.8206		0.078072	0.089317	114.404	0.069989	10.1224	242.711	2.7938
	5000	0.05	120	0.5	0.061004	0.07595		0.07	0.2	100	0.05		0.055624	0.030066	54.0525	0.057624	-0.26353	3.0806	-8.8194		0.078071	0.089243	114.309	0.069973	10.0702	240.484	2.7929
	5000	0.05	120	0.75	0.083309	0.11393		0.07	0.2	50	0.05		0.075883	0.032535	42.8758	0.077578	-0.2387	3.1388	-8.9141		0.10833	0.14006	129.296	0.099499	-1.0639	75.2606	-4.9146
	5000	0.05	120	0.75	0.083309	0.11393		0.07	0.2	100	0.05		0.075882	0.032536	42.8774	0.077522	-0.2386	3.1388	-8.9153		0.10833	0.14007	129.303	0.099484	-1.0593	75.2456	-4.9133
	5000	0.05	120	1	0.10195	0.1519		0.07	0.2	50	0.05		0.093908	0.034623	36.8688	0.094912	-0.16557	3.3242	-7.8847		0.14343	0.22223	154.944	0.13149	1.43	80.7951	-5.5792
	5000	0.05	120	1	0.10195	0.1519		0.07	0.2	100	0.05		0.09391	0.034623	36.8683	0.094893	-0.1656	3.3237	-7.8825		0.14343	0.22223	154.932	0.13146	1.4296	80.7716	-5.5732
	5000	0.05	120	1.25	0.11775	0.18987		0.07	0.2	50	0.05		0.10884	0.036109	33.1775	0.11003	-0.14766	3.4154	-7.5715		0.16646	0.36529	219.446	0.15816	-10.4298	426.215	-12.3329
	5000	0.05	120	1.25	0.11775	0.18987		0.07	0.2	100	0.05		0.10884	0.036108	33.1765	0.11003	-0.1474	3.4154	-7.5717		0.16646	0.36536	219.494	0.15809	-10.4185	426.06	-12.3335
	5000	0.05	120	1.5	0.13133	0.22785		0.07	0.2	50	0.05		0.12195	0.036915	30.2697	0.12248	-0.1277	3.2615	-7.1362		0.19066	0.38961	204.343	0.18237	-0.66434	44.0225	-16.3206
	5000	0.05	120	1.5	0.13133	0.22785		0.07	0.2	100	0.05		0.12195	0.036918	30.2718	0.12249	-0.12806	3.2622	-7.1364		0.19066	0.38964	204.364	0.18242	-0.66766	44.0587	-16.3227
	5000	0.05	120	2	0.15343	0.3038		0.07	0.2	50	0.05		0.14459	0.039586	27.3777	0.14428	0.082114	3.4718	-5.7638		0.22518	0.5112	227.015	0.22861	-2.0737	46.4168	-25.8784
	5000	0.05	120	2	0.15343	0.3038		0.07	0.2	100	0.05		0.14459	0.039589	27.3804	0.14427	0.08181	3.4717	-5.7662		0.22518	0.51121	227.027	0.22857	-2.0748	46.4402	-25.8797
	5000	0.05	120	0.1	0.01448	0.01519		0.07	0.5	50	0.05		0.012757	0.024701	193.637	0.01372	-0.22813	2.9533	-11.9053		0.015409	0.027315	177.26	0.014314	0.30498	4.0008	1.4448
	5000	0.05	120	0.1	0.01448	0.01519		0.07	0.5	100	0.05		0.012754	0.024696	193.631	0.013741	-0.22629	2.9475	-11.9226		0.015406	0.027311	177.275	0.014409	0.30586	3.9987	1.4229
	5000	0.05	120	0.2	0.027668	0.03038		0.07	0.5	50	0.05		0.025459	0.026583	104.415	0.026157	-0.16028	2.7451	-7.9872		0.030555	0.035275	115.447	0.028378	-1.0879	44.8316	0.57683
	5000	0.05	120	0.2	0.027668	0.03038		0.07	0.5	100	0.05		0.025458	0.026584	104.424	0.026108	-0.1591	2.7427	-7.9896		0.030556	0.03528	115.463	0.028299	-1.0863	44.8081	0.57789
	5000	0.05	120	0.35	0.045382	0.053165		0.07	0.5	50	0.05		0.042289	0.029472	69.691	0.043968	-0.28663	2.8931	-6.8152		0.053167	0.049178	92.4975	0.050417	-2.4133	151.654	0.0039855
	5000	0.05	120	0.35	0.045382	0.053165		0.07	0.5	100	0.05		0.042289	0.029473	69.6932	0.043964	-0.28711	2.8955	-6.8148		0.053169	0.049174	92.487	0.050387	-2.4112	151.717	0.0066877
	5000	0.05	120	0.5	0.061004	0.07595		0.07	0.5	50	0.05		0.057649	0.031026	53.8194	0.060011	-0.29332	2.9669	-5.5004		0.075792	0.063758	84.1218	0.072082	3.9263	82.0974	-0.20774
	5000	0.05	120	0.5	0.061004	0.07595		0.07	0.5	100	0.05		0.057643	0.03103	53.8312	0.060071	-0.2929	2.966	-5.5098		0.075786	0.06378	84.1587	0.072014	3.9325	82.1415	-0.21621
	5000	0.05	120	0.75	0.083309	0.11393		0.07	0.5	50	0.05		0.078106	0.03325	42.5701	0.080457	-0.29754	3.0639	-6.2453		0.10854	0.096184	88.613	0.10171	1.8918	61.9542	-4.7238
	5000	0.05	120	0.75	0.083309	0.11393		0.07	0.5	100	0.05		0.078109	0.033246	42.5633	0.080439	-0.29723	3.0644	-6.242		0.10855	0.096172	88.5993	0.10154	1.8908	61.9926	-4.7208
	5000	0.05	120	1	0.10195	0.1519		0.07	0.5	50	0.05		0.096446	0.035207	36.504	0.098076	-0.23926	3.2798	-5.3956		0.13709	0.14189	103.5	0.13082	-2.334	46.6585	-9.7466
	5000	0.05	120	1	0.10195	0.1519		0.07	0.5	100	0.05		0.096441	0.035216	36.5152	0.098093	-0.24012	3.2802	-5.4		0.1371	0.14188	103.488	0.13084	-2.3293	46.7135	-9.7464
	5000	0.05	120	1.25	0.11775	0.18987		0.07	0.5	50	0.05		0.11131	0.036344	32.6502	0.11337	-0.25154	3.3651	-5.4684		0.15892	0.18643	117.312	0.15532	-2.7232	58.6876	-16.3035
	5000	0.05	120	1.25	0.11775	0.18987		0.07	0.5	100	0.05		0.11131	0.036338	32.6446	0.11334	-0.25056	3.3626	-5.4676		0.15891	0.18637	117.281	0.15542	-2.7303	58.6683	-16.3076
	5000	0.05	120	1.5	0.13133	0.22785		0.07	0.5	50	0.05		0.12455	0.036942	29.6609	0.12584	-0.23231	3.2999	-5.16		0.18494	0.2293	123.985	0.17732	-0.36865	30.0789	-18.8304
	5000	0.05	120	1.5	0.13133	0.22785		0.07	0.5	100	0.05		0.12455	0.036945	29.663	0.12588	-0.23234	3.3011	-5.1611		0.18495	0.22923	123.946	0.1772	-0.36803	30.0619	-18.8303
	5000	0.05	120	2	0.15343	0.3038		0.07	0.5	50	0.05		0.14712	0.039261	26.6872	0.1474	-0.024543	3.5149	-4.1183		0.20825	0.3213	154.288	0.21499	-0.21687	34.7575	-31.4532
	5000	0.05	120	2	0.15343	0.3038		0.07	0.5	100	0.05		0.14711	0.039259	26.6864	0.14739	-0.024227	3.5146	-4.1197		0.20825	0.32126	154.267	0.21504	-0.21328	34.7279	-31.4525
	5000	0.05	120	0.1	0.01448	0.01519		0.07	1	50	0.05		0.012944	0.024901	192.374	0.013803	-0.21005	2.9371	-10.6088		0.015503	0.027265	175.864	0.014442	0.24273	3.6697	2.0626
	5000	0.05	120	0.1	0.01448	0.01519		0.07	1	100	0.05		0.012947	0.024893	192.264	0.013893	-0.20813	2.9335	-10.5892		0.015505	0.02726	175.809	0.014439	0.24415	3.6696	2.0768
	5000	0.05	120	0.2	0.027668	0.03038		0.07	1	50	0.05		0.025689	0.026805	104.346	0.026244	-0.14706	2.728	-7.1551		0.030693	0.03476	113.249	0.028586	-1.1157	46.4942	1.0303
	5000	0.05	120	0.2	0.027668	0.03038		0.07	1	100	0.05		0.025691	0.026802	104.322	0.026231	-0.14651	2.7296	-7.1463		0.030695	0.03476	113.243	0.028549	-1.114	46.4981	1.0378
	5000	0.05	120	0.35	0.045382	0.053165		0.07	1	50	0.05		0.042706	0.029817	69.82	0.044301	-0.2671	2.8833	-5.8964		0.052759	0.046309	87.7751	0.050922	-4.5662	164.918	-0.76438
	5000	0.05	120	0.35	0.045382	0.053165		0.07	1	100	0.05		0.042707	0.02981	69.8018	0.044283	-0.26705	2.883	-5.8942		0.052763	0.046316	87.7815	0.050713	-4.5553	164.908	-0.75619
	5000	0.05	120	0.5	0.061004	0.07595		0.07	1	50	0.05		0.058194	0.031411	53.9768	0.060563	-0.28839	2.9286	-4.6056		0.074989	0.055636	74.1924	0.072584	1.8349	33.1346	-1.2651
	5000	0.05	120	0.5	0.061004	0.07595		0.07	1	100	0.05		0.0582	0.031394	53.9422	0.060541	-0.28649	2.9261	-4.5969		0.074994	0.055614	74.1574	0.072454	1.8297	32.9916	-1.2586
	5000	0.05	120	0.75	0.083309	0.11393		0.07	1	50	0.05		0.078697	0.033671	42.7861	0.080846	-0.28976	3.0287	-5.5365		0.10588	0.0806	76.1213	0.10101	-0.37511	39.1676	-7.0584
	5000	0.05	120	0.75	0.083309	0.11393		0.07	1	100	0.05		0.078708	0.033665	42.772	0.08095	-0.28951	3.0281	-5.5231		0.10589	0.08062	76.1369	0.10101	-0.3979	39.4924	-7.0542
	5000	0.05	120	1	0.10195	0.1519		0.07	1	50	0.05		0.097272	0.035591	36.5886	0.0989	-0.25856	3.2298	-4.5849		0.13577	0.11657	85.8627	0.12894	-0.72399	36.5901	-10.6217
	5000	0.05	120	1	0.10195	0.1519		0.07	1	100	0.05		0.097282	0.035577	36.5714	0.098876	-0.25713	3.2274	-4.5757		0.13577	0.11657	85.86	0.12898	-0.71431	36.6673	-10.6185
	5000	0.05	120	1.25	0.11775	0.18987		0.07	1	50	0.05		0.11234	0.036531	32.5201	0.11469	-0.28048	3.3004	-4.6003		0.15689	0.14628	93.2336	0.1519	-1.9187	48.0635	-17.3713
	5000	0.05	120	1.25	0.11775	0.18987		0.07	1	100	0.05		0.11234	0.036519	32.5079	0.11473	-0.27924	3.2978	-4.596		0.1569	0.14619	93.1733	0.15192	-1.9157	48.0445	-17.3685
	5000	0.05	120	1.5	0.13133	0.22785		0.07	1	50	0.05		0.12556	0.037201	29.629	0.1271	-0.26419	3.2512	-4.394		0.17677	0.18028	101.987	0.1721	-0.32456	30.4323	-22.4177
	5000	0.05	120	1.5	0.13133	0.22785		0.07	1	100	0.05		0.12557	0.037185	29.6139	0.127	-0.26316	3.2507	-4.3857		0.1768	0.18026	101.958	0.17201	-0.32105	30.3557	-22.4066
	5000	0.05	120	2	0.15343	0.3038		0.07	1	50	0.05		0.14787	0.039218	26.5218	0.14874	-0.082102	3.4838	-3.6258		0.20213	0.24813	122.756	0.20546	-0.15713	44.3015	-33.4653
	5000	0.05	120	2	0.15343	0.3038		0.07	1	100	0.05		0.14788	0.039212	26.516	0.14885	-0.081762	3.4846	-3.6199		0.20213	0.24813	122.756	0.20544	-0.16605	44.4114	-33.4645
	5000	0.05	120	0.1	0.01448	0.01519		0.07	2	50	0.05		0.013081	0.02505	191.504	0.014009	-0.19601	2.9217	-9.6666		0.015605	0.027352	175.277	0.014593	0.24147	3.6363	2.7333
	5000	0.05	120	0.1	0.01448	0.01519		0.07	2	100	0.05		0.013078	0.025047	191.52	0.013944	-0.19517	2.9204	-9.6836		0.015602	0.027351	175.307	0.014563	0.24203	3.6359	2.7113
	5000	0.05	120	0.2	0.027668	0.03038		0.07	2	50	0.05		0.025875	0.026965	104.215	0.026426	-0.13427	2.7205	-6.4832		0.030786	0.032798	106.536	0.02878	0.7703	7.7634	1.3361
	5000	0.05	120	0.2	0.027668	0.03038		0.07	2	100	0.05		0.02589	0.026966	104.155	0.026312	-0.13571	2.7258	-6.4278		0.030803	0.032801	106.485	0.028676	0.76796	7.7564	1.3931
	5000	0.05	120	0.35	0.045382	0.053165		0.07	2	50	0.05		0.043034	0.030066	69.867	0.0444	-0.25247	2.8843	-5.1747		0.052797	0.040409	76.5359	0.05132	0.53491	5.4422	-0.69142
	5000	0.05	120	0.35	0.045382	0.053165		0.07	2	100	0.05		0.043032	0.030069	69.8754	0.044554	-0.25117	2.8776	-5.1785		0.052796	0.04042	76.5592	0.051145	0.53272	5.4576	-0.69478
	5000	0.05	120	0.5	0.061004	0.07595		0.07	2	50	0.05		0.058565	0.031634	54.0148	0.060841	-0.2825	2.909	-3.9978		0.07393	0.051758	70.0093	0.072715	0.97645	28.9087	-2.6596
	5000	0.05	120	0.5	0.061004	0.07595		0.07	2	100	0.05		0.058562	0.031631	54.0128	0.06088	-0.28143	2.9099	-4.0028		0.073925	0.051731	69.9774	0.072759	0.95388	28.4288	-2.6662
	5000	0.05	120	0.75	0.083309	0.11393		0.07	2	50	0.05		0.079245	0.033995	42.899	0.081546	-0.28878	2.9992	-4.8784		0.10517	0.075369	71.6634	0.1009	-0.28402	47.3038	-7.6839
	5000	0.05	120	0.75	0.083309	0.11393		0.07	2	100	0.05		0.079247	0.033989	42.8893	0.081475	-0.28826	2.9961	-4.8756		0.10518	0.075379	71.6672	0.10105	-0.27972	47.247	-7.6771
	5000	0.05	120	1	0.10195	0.1519		0.07	2	50	0.05		0.097919	0.035907	36.6698	0.099733	-0.26264	3.2041	-3.9501		0.1328	0.10378	78.1499	0.12718	-1.3474	40.0827	-12.5731
	5000	0.05	120	1	0.10195	0.1519		0.07	2	100	0.05		0.097916	0.035904	36.6681	0.099745	-0.26188	3.2032	-3.9536		0.1328	0.10374	78.1189	0.12693	-1.3523	40.1044	-12.5735
	5000	0.05	120	1.25	0.11775	0.18987		0.07	2	50	0.05		0.11292	0.036675	32.4775	0.11553	-0.30759	3.2754	-4.0996		0.15557	0.12621	81.1319	0.14872	-2.439	70.1993	-18.0691
	5000	0.05	120	1.25	0.11775	0.18987		0.07	2	100	0.05		0.11294	0.036656	32.4574	0.11556	-0.30621	3.2767	-4.0895		0.15559	0.12617	81.0938	0.14893	-2.4372	70.2249	-18.0584
	5000	0.05	120	1.5	0.13133	0.22785		0.07	2	50	0.05		0.12627	0.037485	29.6859	0.12782	-0.275	3.2156	-3.8481		0.17355	0.15195	87.5581	0.16768	-0.51298	33.6684	-23.8327
	5000	0.05	120	1.5	0.13133	0.22785		0.07	2	100	0.05		0.12627	0.037494	29.6938	0.12783	-0.27624	3.2166	-3.8509		0.17355	0.15188	87.5183	0.16757	-0.50959	33.6507	-23.8333
	5000	0.05	120	2	0.15343	0.3038		0.07	2	50	0.05		0.14844	0.039211	26.4153	0.14962	-0.12036	3.4702	-3.255		0.19764	0.20786	105.174	0.19878	-0.94506	29.1829	-34.9448
	5000	0.05	120	2	0.15343	0.3038		0.07	2	100	0.05		0.14844	0.039205	26.4106	0.14955	-0.12016	3.4679	-3.2531		0.19766	0.20789	105.176	0.19874	-0.93821	29.2214	-34.9373
	5000	0.05	120	0.1	0.01448	0.01519		0.07	3	50	0.05		0.013139	0.02517	191.572	0.013961	-0.17864	2.9434	-9.2645		0.015642	0.027179	173.75	0.014676	0.22317	3.0107	2.9783
	5000	0.05	120	0.1	0.01448	0.01519		0.07	3	100	0.05		0.013161	0.025154	191.133	0.014042	-0.1772	2.9442	-9.114		0.015663	0.027166	173.442	0.014655	0.22442	3.0112	3.1133
	5000	0.05	120	0.2	0.027668	0.03038		0.07	3	50	0.05		0.025934	0.027067	104.369	0.026452	-0.12647	2.7261	-6.2682		0.030782	0.032761	106.431	0.028697	0.75708	7.7462	1.3218
	5000	0.05	120	0.2	0.027668	0.03038		0.07	3	100	0.05		0.025953	0.027043	104.202	0.026405	-0.12697	2.7296	-6.2003		0.0308	0.032734	106.282	0.028681	0.75776	7.7644	1.3811
	5000	0.05	120	0.35	0.045382	0.053165		0.07	3	50	0.05		0.043129	0.030199	70.0204	0.044631	-0.24161	2.8799	-4.9647		0.052821	0.040109	75.9333	0.051275	0.58834	5.1136	-0.64728
	5000	0.05	120	0.35	0.045382	0.053165		0.07	3	100	0.05		0.043118	0.03019	70.0154	0.044594	-0.24153	2.8826	-4.9877		0.052807	0.040095	75.928	0.051074	0.58793	5.1093	-0.67368
	5000	0.05	120	0.5	0.061004	0.07595		0.07	3	50	0.05		0.058768	0.031759	54.0411	0.061054	-0.27937	2.9107	-3.6646		0.073593	0.050511	68.6353	0.073048	0.79324	29.4816	-3.1033
	5000	0.05	120	0.5	0.061004	0.07595		0.07	3	100	0.05		0.058773	0.031747	54.0162	0.060936	-0.27802	2.9083	-3.6579		0.073595	0.050502	68.6217	0.07299	0.7995	29.6596	-3.1004
	5000	0.05	120	0.75	0.083309	0.11393		0.07	3	50	0.05		0.079472	0.034159	42.9822	0.081716	-0.28189	2.9919	-4.6062		0.10515	0.070778	67.3133	0.10143	0.8567	38.9656	-7.7053
	5000	0.05	120	0.75	0.083309	0.11393		0.07	3	100	0.05		0.07948	0.034166	42.987	0.08174	-0.28242	2.9877	-4.5957		0.10516	0.070773	67.2986	0.10151	0.87032	38.8664	-7.6918
	5000	0.05	120	1	0.10195	0.1519		0.07	3	50	0.05		0.098217	0.035989	36.6425	0.10009	-0.2667	3.1924	-3.658		0.13166	0.098215	74.5973	0.12643	-1.3992	40.1851	-13.3245
	5000	0.05	120	1	0.10195	0.1519		0.07	3	100	0.05		0.098218	0.035985	36.6377	0.099975	-0.26557	3.1903	-3.6573		0.13166	0.098217	74.5991	0.1264	-1.3981	40.1415	-13.325
	5000	0.05	120	1.25	0.11775	0.18987		0.07	3	50	0.05		0.11323	0.036763	32.469	0.11588	-0.3102	3.2644	-3.8443		0.15461	0.11896	76.9424	0.1478	-2.0602	73.5613	-18.5742
	5000	0.05	120	1.25	0.11775	0.18987		0.07	3	100	0.05		0.11323	0.036761	32.4675	0.11588	-0.30932	3.2629	-3.8444		0.1546	0.11901	76.978	0.14767	-2.0545	73.4971	-18.5761
	5000	0.05	120	1.5	0.13133	0.22785		0.07	3	50	0.05		0.12667	0.037573	29.6631	0.12818	-0.28454	3.2144	-3.5482		0.17228	0.14137	82.0574	0.16583	0.062471	34.7373	-24.3876
	5000	0.05	120	1.5	0.13133	0.22785		0.07	3	100	0.05		0.12667	0.037582	29.6688	0.12825	-0.28465	3.216	-3.5449		0.17211	0.14121	82.0496	0.16588	0.054543	34.8678	-24.4651
	5000	0.05	120	2	0.15343	0.3038		0.07	3	50	0.05		0.14875	0.03912	26.2984	0.15022	-0.15589	3.432	-3.0514		0.19764	0.18824	95.2437	0.19525	-0.31357	28.1741	-34.9439
	5000	0.05	120	2	0.15343	0.3038		0.07	3	100	0.05		0.14876	0.039107	26.2885	0.15018	-0.15464	3.4309	-3.0453		0.19765	0.18815	95.1909	0.19526	-0.31331	28.0763	-34.9394

## Sheet: variable K1, k2, k3 sf=120
	Simulated TAC								BAFPIC parameters					BAFPIC Ki (mL•cm-3•min-1)
	# TACs	Vb	Noise level (sf)	K1	k2	k3/k3p	Ki		θmin	θmax	#basis functions	Vb		mean	Std Dev	CoV (%)	median	skewness	kurtosis	bias:
				mL•cm-3•min-1	min-1		mL•cm-3•min-1		min-1	min-1						% std / mean				(mean-simulated)
Low CBF/High Vnd	5000	0.05	120	0.16	0.04	0.1	0.017461		0.06	3	50	0.05		0.03858	0.029781	77.1933	0.03973	-0.1855	2.8168	0.021119
	5000	0.05	120	0.16	0.04	0.2	0.0314859		0.06	3	50	0.05		0.047759	0.030074	62.9697	0.049045	-0.16686	2.7696	0.0162731
	5000	0.05	120	0.16	0.04	0.35	0.048014		0.06	3	50	0.05		0.05934	0.031251	52.6638	0.061575	-0.29552	2.8725	0.011326
	5000	0.05	120	0.16	0.04	0.5	0.0607752		0.06	3	50	0.05		0.067767	0.032412	47.8287	0.069886	-0.28931	2.9994	0.00699181
	5000	0.05	120	0.16	0.04	0.75	0.0766124		0.06	3	50	0.05		0.079817	0.033088	41.4551	0.081528	-0.20025	3.1008	0.00320462
	5000	0.05	120	0.16	0.04	1	0.0880899		0.06	3	50	0.05		0.089647	0.033565	37.4416	0.091192	-0.25131	3.3832	0.00155711
	5000	0.05	120	0.16	0.04	1.25	0.0967901		0.06	3	50	0.05		0.096656	0.03335	34.5037	0.098002	-0.20578	3.2483	-0.000134123
	5000	0.05	120	0.16	0.04	1.5	0.103612		0.06	3	50	0.05		0.10245	0.035439	34.5909	0.10436	-0.20593	3.3888	-0.00116233
	5000	0.05	120	0.16	0.04	2	0.113623		0.06	3	50	0.05		0.11205	0.03501	31.2439	0.11349	-0.18088	3.5232	-0.00157319
Low CBF/Low Vnd	5000	0.05	120	0.16	0.08	0.1	0.00923439		0.06	3	50	0.05		0.0096768	0.021245	219.548	0.011141	-0.23613	2.9802	0.000442407
	5000	0.05	120	0.16	0.08	0.2	0.017461		0.06	3	50	0.05		0.01733	0.022658	130.745	0.018768	-0.24435	2.9155	-0.000131024
	5000	0.05	120	0.16	0.08	0.35	0.028245		0.06	3	50	0.05		0.027845	0.024716	88.7615	0.029434	-0.29629	3.0329	-0.000399982
	5000	0.05	120	0.16	0.08	0.5	0.037512		0.06	3	50	0.05		0.036388	0.02572	70.6832	0.038269	-0.33046	3.1661	-0.00112396
	5000	0.05	120	0.16	0.08	0.75	0.050364		0.06	3	50	0.05		0.048047	0.027223	56.6596	0.050038	-0.30519	3.055	-0.00231703
	5000	0.05	120	0.16	0.08	1	0.0607752		0.06	3	50	0.05		0.058121	0.028475	48.9927	0.059922	-0.30678	3.2929	-0.00265419
	5000	0.05	120	0.16	0.08	1.25	0.0693805		0.06	3	50	0.05		0.066392	0.029295	44.1248	0.06827	-0.31326	3.3249	-0.00298853
	5000	0.05	120	0.16	0.08	1.5	0.0766124		0.06	3	50	0.05		0.073084	0.029627	40.5375	0.075399	-0.30645	3.5518	-0.00352838
	5000	0.05	120	0.16	0.08	2	0.0880899		0.06	3	50	0.05		0.084823	0.031886	37.5916	0.08656	-0.15099	3.5567	-0.00326689
High CBF/High Vnd	5000	0.05	120	0.36	0.09	0.1	0.018588		0.06	3	50	0.05		0.014533	0.030756	211.624	0.015675	-0.20467	2.8027	-0.00405499
	5000	0.05	120	0.36	0.09	0.2	0.0353507		0.06	3	50	0.05		0.031695	0.034035	107.383	0.033253	-0.21787	2.8778	-0.0036557
	5000	0.05	120	0.36	0.09	0.35	0.0576202		0.06	3	50	0.05		0.055089	0.036948	67.071	0.056469	-0.25594	3.1254	-0.00253116
	5000	0.05	120	0.36	0.09	0.5	0.0770306		0.06	3	50	0.05		0.071848	0.038412	53.462	0.074454	-0.31821	3.0122	-0.00518257
	5000	0.05	120	0.36	0.09	0.75	0.104379		0.06	3	50	0.05		0.099022	0.041863	42.2768	0.10227	-0.36466	3.0925	-0.0053567
	5000	0.05	120	0.36	0.09	1	0.126906		0.06	3	50	0.05		0.12062	0.042231	35.0123	0.12313	-0.36868	3.1167	-0.00628647
	5000	0.05	120	0.36	0.09	1.25	0.145785		0.06	3	50	0.05		0.1397	0.043994	31.4908	0.14317	-0.42678	3.5275	-0.00608512
	5000	0.05	120	0.36	0.09	1.5	0.161835		0.06	3	50	0.05		0.15348	0.045265	29.4933	0.15762	-0.41078	3.3536	-0.00835486
	5000	0.05	120	0.36	0.09	2	0.18766		0.06	3	50	0.05		0.17942	0.046516	25.926	0.18246	-0.35332	3.3465	-0.00823957
Standard	5000	0.05	120	0.31	0.1	0.1	0.0144805		0.06	3	50	0.05		0.010795	0.02627	243.356	0.011891	-0.2203	2.8762	-0.00368546
	5000	0.05	120	0.31	0.1	0.2	0.0276685		0.06	3	50	0.05		0.023453	0.029399	125.354	0.025339	-0.27586	2.9663	-0.00421549
	5000	0.05	120	0.31	0.1	0.35	0.045382		0.06	3	50	0.05		0.041176	0.032301	78.4465	0.043483	-0.3402	2.9636	-0.00420599
	5000	0.05	120	0.31	0.1	0.5	0.061004		0.06	3	50	0.05		0.056001	0.034454	61.5237	0.058949	-0.35819	2.9727	-0.00500302
	5000	0.05	120	0.31	0.1	0.75	0.083309		0.06	3	50	0.05		0.07743	0.036267	46.8377	0.080739	-0.38095	3.1364	-0.00587896
	5000	0.05	120	0.31	0.1	1	0.101946		0.06	3	50	0.05		0.095579	0.037805	39.5538	0.097853	-0.41229	3.3261	-0.00636731
	5000	0.05	120	0.31	0.1	1.25	0.117752		0.06	3	50	0.05		0.11083	0.03862	34.8461	0.11325	-0.37261	3.492	-0.00692194
	5000	0.05	120	0.31	0.1	1.5	0.131326		0.06	3	50	0.05		0.12448	0.040277	32.3566	0.12706	-0.36568	3.5165	-0.00684565
	5000	0.05	120	0.31	0.1	2	0.153434		0.06	3	50	0.05		0.14689	0.040637	27.6652	0.14914	-0.3718	3.8933	-0.00654434
High CBF/low Vnd	5000	0.05	120	0.36	0.18	0.1	0.00954029		0.06	3	50	0.05		0.0051895	0.017773	342.473	0.0064676	-0.44749	3.4873	-0.00435079
	5000	0.05	120	0.36	0.18	0.2	0.018588		0.06	3	50	0.05		0.013964	0.021022	150.538	0.015892	-0.50291	3.467	-0.00462399
	5000	0.05	120	0.36	0.18	0.35	0.0313163		0.06	3	50	0.05		0.025713	0.023688	92.1249	0.027744	-0.44631	3.3972	-0.00560326
	5000	0.05	120	0.36	0.18	0.5	0.0431296		0.06	3	50	0.05		0.037439	0.026958	72.0068	0.039851	-0.55029	3.6003	-0.00569058
	5000	0.05	120	0.36	0.18	0.75	0.0610381		0.06	3	50	0.05		0.055082	0.029288	53.1724	0.05737	-0.56369	3.8324	-0.00595606
	5000	0.05	120	0.36	0.18	1	0.0770306		0.06	3	50	0.05		0.070395	0.030764	43.702	0.072475	-0.4628	3.522	-0.00663557
	5000	0.05	120	0.36	0.18	1.25	0.091399		0.06	3	50	0.05		0.083071	0.03307	39.8088	0.085903	-0.46519	3.6103	-0.00832796
	5000	0.05	120	0.36	0.18	1.5	0.104379		0.06	3	50	0.05		0.096566	0.034655	35.8877	0.098695	-0.43741	3.9053	-0.0078127
	5000	0.05	120	0.36	0.18	2	0.126906		0.06	3	50	0.05		0.11834	0.036538	30.8765	0.12	-0.30663	3.7022	-0.00856647
average roi	5000	0.05	120	0.275	0.101	0.1	0.0142019		0.06	3	50	0.05		0.011404	0.024969	218.951	0.012934	-0.32291	3.08	-0.00279788
	5000	0.05	120	0.275	0.101	0.2	0.0270089		0.06	3	50	0.05		0.023401	0.027635	118.092	0.025512	-0.27587	2.9791	-0.00360793
	5000	0.05	120	0.275	0.101	0.35	0.0440229		0.06	3	50	0.05		0.040098	0.030894	77.0475	0.041828	-0.36345	3.0583	-0.00392487
	5000	0.05	120	0.275	0.101	0.5	0.0588521		0.06	3	50	0.05		0.054006	0.032514	60.2052	0.056926	-0.41331	3.1168	-0.00484614
	5000	0.05	120	0.275	0.101	0.75	0.0797452		0.06	3	50	0.05		0.074023	0.034015	45.9527	0.076662	-0.34384	3.0253	-0.00572217
	5000	0.05	120	0.275	0.101	1	0.0969551		0.06	3	50	0.05		0.091223	0.036299	39.7911	0.094086	-0.39857	3.4422	-0.00573213
	5000	0.05	120	0.275	0.101	1.25	0.111377		0.06	3	50	0.05		0.10592	0.03654	34.4968	0.10901	-0.39075	3.3011	-0.00545703
	5000	0.05	120	0.275	0.101	1.5	0.123638		0.06	3	50	0.05		0.11769	0.038679	32.8646	0.11974	-0.26125	3.4378	-0.0059476
	5000	0.05	120	0.275	0.101	2	0.143365		0.06	3	50	0.05		0.13801	0.038934	28.2111	0.14005	-0.15844	3.6673	-0.00535493
very high vnd 1	5000	0.05	120	0.31	0.06	0.1	0.0234052		0.06	3	50	0.05		0.033252	0.036251	109.019	0.033104	-0.0262	2.8047	0.00984676
	5000	0.05	120	0.31	0.06	0.2	0.0435244		0.06	3	50	0.05		0.050293	0.038825	77.1981	0.051878	-0.12868	2.809	0.00676864
	5000	0.05	120	0.31	0.06	0.35	0.0689112		0.06	3	50	0.05		0.07356	0.04035	54.8533	0.075099	-0.15329	2.759	0.00464879
	5000	0.05	120	0.31	0.06	0.5	0.0898817		0.06	3	50	0.05		0.093771	0.041755	44.5283	0.095106	-0.2277	3.0732	0.00388934
	5000	0.05	120	0.31	0.06	0.75	0.117752		0.06	3	50	0.05		0.11768	0.04354	36.9984	0.12048	-0.31572	3.0401	-7.1938e-05
	5000	0.05	120	0.31	0.06	1	0.139358		0.06	3	50	0.05		0.13708	0.04453	32.4842	0.14035	-0.3572	3.2453	-0.0022778
	5000	0.05	120	0.31	0.06	1.25	0.156598		0.06	3	50	0.05		0.15447	0.045092	29.1912	0.15769	-0.4055	3.5368	-0.00212794
	5000	0.05	120	0.31	0.06	1.5	0.170674		0.06	3	50	0.05		0.16603	0.045457	27.3784	0.16783	-0.18605	3.222	-0.00464416
	5000	0.05	120	0.31	0.06	2	0.192278		0.06	3	50	0.05		0.18761	0.045968	24.5021	0.19008	-0.24252	3.431	-0.00466848
very high vnd 2	5000	0.05	120	0.31	0.07	0.1	0.0202804		0.06	3	50	0.05		0.022723	0.033145	145.865	0.022979	-0.14293	2.8296	0.00244263
	5000	0.05	120	0.31	0.07	0.2	0.0380702		0.06	3	50	0.05		0.040557	0.035571	87.7055	0.041101	-0.13331	2.8081	0.00248682
	5000	0.05	120	0.31	0.07	0.35	0.061004		0.06	3	50	0.05		0.061096	0.039341	64.3916	0.063087	-0.1946	2.8201	9.19839e-05
	5000	0.05	120	0.31	0.07	0.5	0.0803704		0.06	3	50	0.05		0.07912	0.040098	50.6797	0.081305	-0.29243	2.959	-0.00125037
	5000	0.05	120	0.31	0.07	0.75	0.106721		0.06	3	50	0.05		0.10348	0.041211	39.8236	0.10527	-0.25759	3.0189	-0.00324131
	5000	0.05	120	0.31	0.07	1	0.127647		0.06	3	50	0.05		0.12297	0.043247	35.1683	0.12666	-0.39494	3.071	-0.00467706
	5000	0.05	120	0.31	0.07	1.25	0.144667		0.06	3	50	0.05		0.14019	0.043607	31.1064	0.14326	-0.31536	3.2197	-0.00447667
	5000	0.05	120	0.31	0.07	1.5	0.15878		0.06	3	50	0.05		0.15358	0.043949	28.6168	0.15649	-0.32626	3.3586	-0.00520049
	5000	0.05	120	0.31	0.07	2	0.180833		0.06	3	50	0.05		0.17545	0.045853	26.1345	0.17835	-0.21058	3.4917	-0.00538333

## Sheet: #bf, sf varible 
	Simulated TAC						BAFPIC parameters					BAFPIC Ki (mL•cm-3•min-1)
	# TACs	Vb	Noise level (sf)	k3/k3p	Ki		θmin	θmax	#basis functions	Vb		mean	Std Dev	CoV (%)	median	skewness	kurtosis	bias:
					mL•cm-3•min-1		min-1	min-1						% std / mean				(mean-simulated) / simulated %
optimal BF range	5000	0.05	1	1	0.10195		0.06	3	2	0.05		0.076773	0.00034525	0.44971	0.076768	0.020935	3.0148	-24.6932
	5000	0.05	1	1	0.10195		0.06	3	3	0.05		0.076773	0.00034525	0.44971	0.076768	0.020935	3.0148	-24.6932
	5000	0.05	1	1	0.10195		0.06	3	4	0.05		0.10946	0.00022184	0.20267	0.10946	-0.012684	3.0135	7.3666
	5000	0.05	1	1	0.10195		0.06	3	5	0.05		0.10343	0.00023745	0.22957	0.10343	-0.0099473	3.0138	1.4587
	5000	0.05	1	1	0.10195		0.06	3	10	0.05		0.10119	0.00024414	0.24126	0.10119	-0.007937	3.0141	-0.73753
	5000	0.05	1	1	0.10195		0.06	3	50	0.05		0.10155	0.00056632	0.55765	0.10142	1.8885	6.0451	-0.38404
	5000	0.05	1	1	0.10195		0.06	3	100	0.05		0.10198	0.00032612	0.31979	0.102	-0.61799	4.9029	0.031708
	5000	0.05	1	1	0.10195		0.06	3	500	0.05		0.10194	0.00032481	0.31862	0.10194	0.059197	3.0438	-0.004374
	5000	0.05	1	1	0.10195		0.06	3	5000	0.05		0.10194	0.00032277	0.31662	0.10194	0.052566	3.0474	-0.0043255
	5000	0.05	7	1	0.10195		0.06	3	2	0.05		0.076811	0.0024288	3.162	0.076814	-0.022158	3.0898	-24.6556
	5000	0.05	7	1	0.10195		0.06	3	3	0.05		0.078064	0.0076568	9.8084	0.076859	4.5607	24.412	-23.4265
	5000	0.05	7	1	0.10195		0.06	3	4	0.05		0.10932	0.0027035	2.4729	0.10946	-8.2594	105.585	7.2365
	5000	0.05	7	1	0.10195		0.06	3	5	0.05		0.10345	0.0016836	1.6274	0.10346	-0.01125	3.0757	1.4761
	5000	0.05	7	1	0.10195		0.06	3	10	0.05		0.10126	0.0018576	1.8345	0.10124	0.27541	5.6038	-0.67449
	5000	0.05	7	1	0.10195		0.06	3	50	0.05		0.10191	0.0023277	2.284	0.10199	-0.11984	3.1186	-0.035587
	5000	0.05	7	1	0.10195		0.06	3	100	0.05		0.10191	0.0023027	2.2596	0.102	-0.12691	3.147	-0.036896
	5000	0.05	7	1	0.10195		0.06	3	500	0.05		0.10191	0.0022911	2.2481	0.10198	-0.12221	3.1375	-0.034955
	5000	0.05	7	1	0.10195		0.06	3	5000	0.05		0.10191	0.0022901	2.2471	0.102	-0.12101	3.1377	-0.0347
	5000	0.05	20	1	0.10195		0.06	3	2	0.05		0.076926	0.0071385	9.2797	0.076939	0.06299	3.7113	-24.5423
	5000	0.05	20	1	0.10195		0.06	3	3	0.05		0.086489	0.019438	22.4748	0.078783	0.87051	2.2498	-15.162
	5000	0.05	20	1	0.10195		0.06	3	4	0.05		0.10311	0.014349	13.9164	0.10822	-1.5143	4.0638	1.1382
	5000	0.05	20	1	0.10195		0.06	3	5	0.05		0.10228	0.0078277	7.6532	0.10338	-2.1562	10.4046	0.32747
	5000	0.05	20	1	0.10195		0.06	3	10	0.05		0.10115	0.00747	7.385	0.10153	-0.40676	3.6639	-0.77963
	5000	0.05	20	1	0.10195		0.06	3	50	0.05		0.10136	0.0069199	6.8272	0.10174	-0.31892	3.4189	-0.57742
	5000	0.05	20	1	0.10195		0.06	3	100	0.05		0.10137	0.0069097	6.8165	0.10175	-0.31574	3.3971	-0.56796
	5000	0.05	20	1	0.10195		0.06	3	500	0.05		0.10137	0.0069042	6.811	0.10172	-0.31675	3.404	-0.56577
	5000	0.05	20	1	0.10195		0.06	3	5000	0.05		0.10137	0.0069047	6.8114	0.10172	-0.3167	3.4044	-0.56601
	5000	0.05	120	1	0.10195		0.06	3	2	0.05		0.085311	0.045023	52.7752	0.086883	-0.13993	2.5899	-16.3175
	5000	0.05	120	1	0.10195		0.06	3	3	0.05		0.092118	0.043007	46.6864	0.096924	-0.41559	2.9433	-9.6406
	5000	0.05	120	1	0.10195		0.06	3	4	0.05		0.094243	0.04044	42.9104	0.09781	-0.43366	3.2349	-7.5564
	5000	0.05	120	1	0.10195		0.06	3	5	0.05		0.09522	0.039616	41.6054	0.098456	-0.42266	3.294	-6.5983
	5000	0.05	120	1	0.10195		0.06	3	10	0.05		0.096017	0.038415	40.0088	0.098458	-0.38607	3.3569	-5.8164
	5000	0.05	120	1	0.10195		0.06	3	50	0.05		0.096255	0.038087	39.5688	0.098632	-0.37477	3.359	-5.5827
	5000	0.05	120	1	0.10195		0.06	3	100	0.05		0.096258	0.038083	39.5633	0.098731	-0.37438	3.3567	-5.58
	5000	0.05	120	1	0.10195		0.06	3	500	0.05		0.096255	0.038085	39.5669	0.098721	-0.37446	3.3589	-5.5831
	5000	0.05	120	1	0.10195		0.06	3	5000	0.05		0.096255	0.038085	39.567	0.098713	-0.37446	3.3589	-5.5829
Largest BF range	5000	0.05	1	1	0.10195		0.01	3	2	0.05		-0.10694	0.0014273	-1.3346	-0.10697	0.019366	2.9944	-204.903
	5000	0.05	1	1	0.10195		0.01	3	3	0.05		0.10505	0.00023294	0.22175	0.10504	-0.01107	3.0136	3.0399
	5000	0.05	1	1	0.10195		0.01	3	4	0.05		0.080762	0.00032591	0.40355	0.080757	0.017463	3.0157	-20.7801
	5000	0.05	1	1	0.10195		0.01	3	5	0.05		0.10505	0.00023294	0.22175	0.10504	-0.01107	3.0136	3.0399
	5000	0.05	1	1	0.10195		0.01	3	10	0.05		0.098432	0.00025307	0.2571	0.098433	-0.0048454	3.0146	-3.4468
	5000	0.05	1	1	0.10195		0.01	3	25	0.05		0.10019	0.00027299	0.27246	0.10019	3.0852	56.1659	-1.7206
	5000	0.05	1	1	0.10195		0.01	3	50	0.05		0.10154	0.00024924	0.24546	0.10154	0.42779	6.8876	-0.40117
	5000	0.05	1	1	0.10195		0.01	3	100	0.05		0.10211	0.00034928	0.34205	0.10216	-1.5895	7.3771	0.1651
	5000	0.05	1	1	0.10195		0.01	3	250	0.05		0.10195	0.00035143	0.34473	0.10197	-0.056935	3.0199	-0.0009619
	5000	0.05	1	1	0.10195		0.01	3	500	0.05		0.10194	0.00033008	0.32379	0.10194	0.05971	3.0681	-0.003875
	5000	0.05	1	1	0.10195		0.01	3	5000	0.05		0.10194	0.00032287	0.31672	0.10194	0.052166	3.0454	-0.0044954
	5000	0.05	7	1	0.10195		0.01	3	2	0.05		-0.10677	0.0099491	-9.3179	-0.10678	-0.013647	3.067	-204.735
	5000	0.05	7	1	0.10195		0.01	3	3	0.05		0.10506	0.0016523	1.5727	0.10508	-0.01015	3.0725	3.0561
	5000	0.05	7	1	0.10195		0.01	3	4	0.05		0.080883	0.0029373	3.6316	0.0808	4.9263	64.971	-20.6611
	5000	0.05	7	1	0.10195		0.01	3	5	0.05		0.10506	0.0016523	1.5727	0.10508	-0.01015	3.0725	3.0561
	5000	0.05	7	1	0.10195		0.01	3	10	0.05		0.098622	0.0022825	2.3143	0.098497	1.9023	12.1623	-3.2604
	5000	0.05	7	1	0.10195		0.01	3	25	0.05		0.10172	0.0028505	2.8024	0.10131	0.26522	2.5094	-0.22677
	5000	0.05	7	1	0.10195		0.01	3	50	0.05		0.10192	0.0023972	2.352	0.10198	-0.11633	3.0882	-0.024648
	5000	0.05	7	1	0.10195		0.01	3	100	0.05		0.10191	0.0023102	2.2668	0.10196	-0.11396	3.1446	-0.033027
	5000	0.05	7	1	0.10195		0.01	3	250	0.05		0.10191	0.0022938	2.2508	0.10199	-0.12283	3.1459	-0.033829
	5000	0.05	7	1	0.10195		0.01	3	500	0.05		0.10191	0.0022913	2.2484	0.102	-0.12367	3.1472	-0.034634
	5000	0.05	7	1	0.10195		0.01	3	5000	0.05		0.10191	0.0022901	2.2472	0.102	-0.12086	3.138	-0.034959
	5000	0.05	20	1	0.10195		0.01	3	2	0.05		-0.10483	0.036763	-35.0701	-0.10695	2.3088	16.6399	-202.825
	5000	0.05	20	1	0.10195		0.01	3	3	0.05		0.10477	0.01077	10.2796	0.10525	-18.2966	419.785	2.7742
	5000	0.05	20	1	0.10195		0.01	3	4	0.05		0.086426	0.015374	17.7885	0.081876	1.3031	3.6523	-15.2243
	5000	0.05	20	1	0.10195		0.01	3	5	0.05		0.10411	0.0085567	8.2189	0.10513	-4.0401	26.0898	2.1225
	5000	0.05	20	1	0.10195		0.01	3	10	0.05		0.10051	0.0077625	7.7228	0.099869	-0.14014	4.0855	-1.4055
	5000	0.05	20	1	0.10195		0.01	3	25	0.05		0.10133	0.0071099	7.0164	0.10178	-0.37783	3.5834	-0.60256
	5000	0.05	20	1	0.10195		0.01	3	50	0.05		0.10137	0.0069425	6.849	0.10177	-0.33229	3.4678	-0.57021
	5000	0.05	20	1	0.10195		0.01	3	100	0.05		0.10137	0.0069136	6.8203	0.10174	-0.32281	3.4448	-0.56695
	5000	0.05	20	1	0.10195		0.01	3	250	0.05		0.10137	0.0069087	6.8154	0.1017	-0.32289	3.4561	-0.56573
	5000	0.05	20	1	0.10195		0.01	3	500	0.05		0.10137	0.0069068	6.8136	0.10171	-0.32353	3.4562	-0.56643
	5000	0.05	20	1	0.10195		0.01	3	5000	0.05		0.10137	0.0069089	6.8156	0.10173	-0.32488	3.4584	-0.56691
	5000	0.05	120	1	0.10195		0.01	3	2	0.05		-0.052727	0.19234	-364.79	-0.036364	-0.43739	2.3268	-151.72
	5000	0.05	120	1	0.10195		0.01	3	3	0.05		0.027455	0.16334	594.911	0.09337	-1.5655	4.968	-73.0687
	5000	0.05	120	1	0.10195		0.01	3	4	0.05		0.050019	0.13462	269.142	0.091773	-2.0468	7.7952	-50.9356
	5000	0.05	120	1	0.10195		0.01	3	5	0.05		0.056292	0.12341	219.227	0.093306	-2.1002	8.5687	-44.7829
	5000	0.05	120	1	0.10195		0.01	3	10	0.05		0.061455	0.11577	188.377	0.093512	-2.1618	9.3151	-39.718
	5000	0.05	120	1	0.10195		0.01	3	25	0.05		0.062391	0.11463	183.72	0.093882	-2.181	9.3964	-38.7997
	5000	0.05	120	1	0.10195		0.01	3	50	0.05		0.062567	0.11423	182.57	0.093887	-2.1812	9.4261	-38.6271
	5000	0.05	120	1	0.10195		0.01	3	100	0.05		0.062579	0.11417	182.441	0.093847	-2.1796	9.4261	-38.6162
	5000	0.05	120	1	0.10195		0.01	3	250	0.05		0.0626	0.11416	182.357	0.093855	-2.1799	9.4281	-38.5952
	5000	0.05	120	1	0.10195		0.01	3	500	0.05		0.062601	0.11416	182.359	0.093875	-2.1804	9.4315	-38.5942
	5000	0.05	120	1	0.10195		0.01	3	5000	0.05		0.062604	0.11416	182.349	0.09387	-2.1804	9.4313	-38.5915

## Sheet: k3 cte, sf and vb variable
	Simulated TAC							BAFPIC parameters				BAFPIC Ki (mL•cm-3•min-1)								BAFPIC VB									BAFPIC lk3 (mL•cm-3•min-1)
	# TACs	k3/k3p	Noise level (sf)	Vb	Ki	lk3		θmin	θmax	#basis functions		mean	Std Dev	CoV (%)	median	skewness	kurtosis	bias:(%)		mean	Std Dev	CoV (%)	median	skewness	kurtosis	bias:(%)			mean	Std Dev	CoV (%)	median	skewness	kurtosis	bias:(%)
					mL•cm-3 •min-1	mL•cm-3 •min-1		min-1	min-1					% std / mean				%(mean-simulated) /simulated				% std / mean				%(mean-simulated) /simulated					% std / mean				%(mean-simulated) /simulated
	5000	1	1	0.05	0.10195	0.1519		0.01	0.1	100		0.096415	0.00036037	0.37378	0.096409	-0.0048489	2.991	-5.4258		0.080227	0.0018332	2.2851	0.080226	0.020408	3.0164	60.4532			0.14721	0.00090257	0.61313	0.1472	0.027646	3.0151	-3.089
	5000	1	1	0.05	0.10195	0.1519		0.01	0.2	100		0.10255	0.00038667	0.37704	0.10256	-0.060341	2.9085	0.59686		0.057441	0.0021017	3.6589	0.057404	0.044625	2.9137	14.8813			0.15342	0.00081788	0.53311	0.15341	0.0089055	3.0088	0.99801
	5000	1	1	0.05	0.10195	0.1519		0.01	0.5	100		0.10257	0.00037121	0.3619	0.10258	-0.16323	3.254	0.61553		0.057357	0.0020115	3.507	0.057325	0.12697	3.1559	14.7142			0.15343	0.00081548	0.5315	0.15342	-0.0039236	3.0274	1.0073
	5000	1	1	0.05	0.10195	0.1519		0.01	1	100		0.1026	0.00042406	0.41332	0.10263	-0.28073	2.8644	0.63961		0.057226	0.0022746	3.9747	0.057095	0.21914	2.9413	14.4522			0.15344	0.00082298	0.53635	0.15344	0.0014235	2.9947	1.0143
	5000	1	1	0.05	0.10195	0.1519		0.01	2	100		0.10249	0.00036093	0.35216	0.10248	0.24575	3.4362	0.53434		0.057751	0.001978	3.425	0.057804	-0.14471	3.2059	15.5011			0.15338	0.00081582	0.5319	0.15336	0.02071	3.0166	0.97324
	5000	1	1	0.05	0.10195	0.1519		0.01	3	100		0.10258	0.00050042	0.48783	0.10262	-0.18007	2.4285	0.62273		0.057288	0.0025778	4.4998	0.057134	0.13601	2.561	14.5759			0.15342	0.00084159	0.54854	0.15343	-0.0016577	2.9991	1.0027
	5000	1	1	0.05	0.10195	0.1519		0.02	0.1	100		0.096415	0.00036037	0.37378	0.096409	-0.0048489	2.991	-5.4258		0.080227	0.0018332	2.2851	0.080226	0.020408	3.0164	60.4532			0.14721	0.00090257	0.61313	0.1472	0.027646	3.0151	-3.089
	5000	1	1	0.05	0.10195	0.1519		0.02	0.2	100		0.10255	0.00037755	0.36817	0.10255	0.019921	2.9383	0.59045		0.057474	0.0020506	3.5678	0.057439	0.018401	2.9988	14.9473			0.15341	0.00081744	0.53284	0.1534	0.019423	3	0.99576
	5000	1	1	0.05	0.10195	0.1519		0.02	0.5	100		0.10254	0.00038251	0.37305	0.10252	0.090445	3.0268	0.57847		0.057532	0.0020518	3.5664	0.057552	-0.026062	3.0086	15.064			0.1534	0.00082067	0.53497	0.1534	0.015142	3.0112	0.99073
	5000	1	1	0.05	0.10195	0.1519		0.02	1	100		0.10252	0.00040889	0.39885	0.1025	0.18674	2.8851	0.56113		0.057607	0.0021796	3.7836	0.057646	-0.084425	2.8337	15.215			0.15339	0.00082336	0.53677	0.15337	0.028769	3.0149	0.98164
	5000	1	1	0.05	0.10195	0.1519		0.02	2	100		0.10261	0.00039442	0.38437	0.10263	-0.31257	3.23	0.65405		0.057166	0.0021119	3.6944	0.05708	0.23198	3.1371	14.3319			0.15345	0.00081885	0.53362	0.15344	-0.00043779	3.0307	1.0224
	5000	1	1	0.05	0.10195	0.1519		0.02	3	100		0.10247	0.00042576	0.41551	0.10243	0.39866	3.1275	0.51019		0.057849	0.0022281	3.8516	0.057948	-0.23709	2.9698	15.6977			0.15336	0.00083022	0.54137	0.15334	0.034503	3.0218	0.95898
	5000	1	1	0.05	0.10195	0.1519		0.03	0.1	100		0.096415	0.00036037	0.37378	0.096409	-0.0048489	2.991	-5.4258		0.080227	0.0018332	2.2851	0.080226	0.020408	3.0164	60.4532			0.14721	0.00090257	0.61313	0.1472	0.027646	3.0151	-3.089
	5000	1	1	0.05	0.10195	0.1519		0.03	0.2	100		0.10255	0.00037321	0.36394	0.10255	0.011025	2.9897	0.58982		0.057478	0.0020242	3.5217	0.05745	0.017174	2.9623	14.9554			0.15341	0.00081701	0.53256	0.1534	0.016502	3.0162	0.99571
	5000	1	1	0.05	0.10195	0.1519		0.03	0.5	100		0.10255	0.00037921	0.36977	0.10256	-0.055161	2.9998	0.59586		0.057447	0.0020711	3.6053	0.05743	0.063316	2.9799	14.894			0.15342	0.00081587	0.53181	0.1534	0.010642	3.0185	0.99795
	5000	1	1	0.05	0.10195	0.1519		0.03	1	100		0.10257	0.00039045	0.38067	0.10258	-0.13831	2.9339	0.60891		0.057382	0.0021252	3.7036	0.057322	0.11964	2.9781	14.7639			0.15342	0.00081747	0.53282	0.15341	0.0091576	2.9984	1.003
	5000	1	1	0.05	0.10195	0.1519		0.03	2	100		0.10251	0.00041626	0.40608	0.10248	0.24684	2.928	0.55097		0.057655	0.0021946	3.8064	0.057702	-0.11441	2.8227	15.3096			0.15338	0.00082532	0.53808	0.15336	0.037912	3.0207	0.97694
	5000	1	1	0.05	0.10195	0.1519		0.03	3	100		0.10253	0.00035821	0.34935	0.10253	0.07604	3.3395	0.57692		0.057547	0.0019664	3.4171	0.057578	-0.030522	3.2183	15.0948			0.15341	0.00081559	0.53165	0.15339	0.01315	3.0179	0.99175
	5000	1	1	0.05	0.10195	0.1519		0.04	0.1	100		0.096415	0.00036037	0.37378	0.096409	-0.0048489	2.991	-5.4258		0.080227	0.0018332	2.2851	0.080226	0.020408	3.0164	60.4532			0.14721	0.00090257	0.61313	0.1472	0.027646	3.0151	-3.089
	5000	1	1	0.05	0.10195	0.1519		0.04	0.2	100		0.10255	0.00037123	0.36201	0.10254	0.013606	3.0051	0.59016		0.057476	0.0020182	3.5114	0.057443	0.023242	2.9568	14.9526			0.15341	0.00081667	0.53234	0.1534	0.014879	3.0146	0.99591
	5000	1	1	0.05	0.10195	0.1519		0.04	0.5	100		0.10255	0.00037489	0.36556	0.10255	-0.01224	3.0049	0.59259		0.057464	0.0020581	3.5815	0.057448	0.036302	2.9808	14.9272			0.15341	0.00081567	0.53168	0.1534	0.016207	3.0101	0.99674
	5000	1	1	0.05	0.10195	0.1519		0.04	1	100		0.10256	0.0003758	0.36642	0.10256	-0.078207	3.0973	0.60307		0.057414	0.0020387	3.5509	0.057392	0.059788	3.0614	14.829			0.15342	0.00081609	0.53193	0.1534	0.0080701	3.018	1.0015
	5000	1	1	0.05	0.10195	0.1519		0.04	2	100		0.10258	0.00038303	0.37338	0.1026	-0.20366	3.1338	0.62436		0.057311	0.0020659	3.6048	0.057259	0.15589	3.081	14.6221			0.15343	0.00081694	0.53244	0.15343	0.0016848	3.0214	1.0103
	5000	1	1	0.05	0.10195	0.1519		0.04	3	100		0.1026	0.00040526	0.395	0.10262	-0.26494	3.0126	0.63754		0.057242	0.0021637	3.7799	0.057155	0.1935	3.0003	14.4839			0.15344	0.00082084	0.53495	0.15343	0.003663	3.0034	1.0146
	5000	1	1	0.05	0.10195	0.1519		0.05	0.1	100		0.096415	0.00036037	0.37378	0.096409	-0.0048489	2.991	-5.4258		0.080227	0.0018332	2.2851	0.080226	0.020408	3.0164	60.4532			0.14721	0.00090257	0.61313	0.1472	0.027646	3.0151	-3.089
	5000	1	1	0.05	0.10195	0.1519		0.05	0.2	100		0.10255	0.0003692	0.36003	0.10255	0.022001	2.9719	0.59072		0.057474	0.0020065	3.4912	0.057441	0.032933	2.9967	14.9478			0.15341	0.00081593	0.53185	0.1534	0.015634	3.0072	0.99622
	5000	1	1	0.05	0.10195	0.1519		0.05	0.5	100		0.10255	0.00037468	0.36537	0.10254	0.015701	3.0236	0.59062		0.057474	0.0020219	3.5179	0.057471	0.041802	2.9658	14.9477			0.15341	0.00081728	0.53273	0.1534	0.013101	3.0143	0.99604
	5000	1	1	0.05	0.10195	0.1519		0.05	1	100		0.10255	0.00039235	0.38262	0.10254	0.034705	2.8968	0.58754		0.057484	0.0021021	3.6568	0.05746	0.026429	2.8946	14.9689			0.15341	0.00082025	0.53468	0.1534	0.023067	3.0093	0.99381
	5000	1	1	0.05	0.10195	0.1519		0.05	2	100		0.10258	0.00038182	0.37223	0.10259	-0.1693	3.1018	0.61806		0.057341	0.0020696	3.6092	0.057307	0.11971	3.041	14.6824			0.15343	0.00081631	0.53204	0.15342	0.004025	3.0228	1.0076
	5000	1	1	0.05	0.10195	0.1519		0.05	3	100		0.10256	0.00036645	0.35729	0.10257	-0.08004	3.3025	0.60575		0.057406	0.0019916	3.4694	0.057394	0.065983	3.1995	14.8118			0.15342	0.00081551	0.53154	0.15341	0.01199	3.0236	1.0035
	5000	1	1	0.05	0.10195	0.1519		0.06	0.1	100		0.096415	0.00036037	0.37378	0.096409	-0.0048489	2.991	-5.4258		0.080227	0.0018332	2.2851	0.080226	0.020408	3.0164	60.4532			0.14721	0.00090257	0.61313	0.1472	0.027646	3.0151	-3.089
	5000	1	1	0.05	0.10195	0.1519		0.06	0.2	100		0.10255	0.00036845	0.35929	0.10254	0.011261	2.9998	0.59096		0.057473	0.0020054	3.4892	0.05744	0.031646	2.9476	14.9457			0.15341	0.0008161	0.53196	0.1534	0.016533	3.016	0.99636
	5000	1	1	0.05	0.10195	0.1519		0.06	0.5	100		0.10255	0.00037551	0.36618	0.10255	0.0043365	2.9522	0.59125		0.05747	0.0020395	3.5489	0.057422	0.019131	2.9678	14.9403			0.15341	0.00081703	0.53257	0.1534	0.015136	3.0093	0.9962
	5000	1	1	0.05	0.10195	0.1519		0.06	1	100		0.10254	0.00038335	0.37384	0.10254	0.055336	2.9719	0.58637		0.057492	0.0020819	3.6212	0.057467	0.018372	2.8832	14.9841			0.15341	0.00081842	0.53349	0.1534	0.022467	3.0166	0.99373
	5000	1	1	0.05	0.10195	0.1519		0.06	2	100		0.10253	0.00037949	0.37011	0.10251	0.12886	3.1121	0.5754		0.057548	0.0020417	3.5478	0.057573	-0.043121	3.0595	15.0959			0.1534	0.00082035	0.53477	0.1534	0.019547	3.0171	0.98966
	5000	1	1	0.05	0.10195	0.1519		0.06	3	100		0.10255	0.00042277	0.41225	0.10256	-0.032514	2.6876	0.59487		0.057442	0.0022401	3.8998	0.057401	0.051013	2.8131	14.8831			0.15341	0.00082511	0.53784	0.15341	0.014773	2.9934	0.99524
	5000	1	1	0.05	0.10195	0.1519		0.07	0.1	100		0.096415	0.00036037	0.37378	0.096409	-0.0048489	2.991	-5.4258		0.080227	0.0018332	2.2851	0.080226	0.020408	3.0164	60.4532			0.14721	0.00090257	0.61313	0.1472	0.027646	3.0151	-3.089
	5000	1	1	0.05	0.10195	0.1519		0.07	0.2	100		0.10255	0.0003681	0.35895	0.10255	0.021436	2.9665	0.59092		0.057473	0.0020013	3.4821	0.05742	0.028771	2.9612	14.9463			0.15341	0.00081611	0.53197	0.1534	0.017751	3.0042	0.99635
	5000	1	1	0.05	0.10195	0.1519		0.07	0.5	100		0.10255	0.00037227	0.36302	0.10254	0.021974	3.001	0.59176		0.057469	0.0020156	3.5073	0.057484	0.042774	2.956	14.937			0.15341	0.00081615	0.532	0.1534	0.017673	3.015	0.99657
	5000	1	1	0.05	0.10195	0.1519		0.07	1	100		0.10255	0.00038391	0.37437	0.10254	0.039262	2.9579	0.5889		0.05748	0.0020743	3.6088	0.057441	0.032412	2.8966	14.9599			0.15341	0.00081904	0.53388	0.1534	0.021702	3.0157	0.99483
	5000	1	1	0.05	0.10195	0.1519		0.07	2	100		0.10256	0.00038582	0.37617	0.10258	-0.13401	2.9782	0.60594		0.057398	0.0020902	3.6416	0.057362	0.093022	2.9834	14.7957			0.15342	0.00081749	0.53284	0.15341	0.006555	3.0056	1.0021
	5000	1	1	0.05	0.10195	0.1519		0.07	3	100		0.10253	0.00041209	0.40192	0.10251	0.1127	2.812	0.57186		0.057555	0.0021936	3.8114	0.057578	-0.033814	2.777	15.1097			0.1534	0.0008238	0.53703	0.15339	0.023097	3.018	0.98601
	5000	1	1	0.05	0.10195	0.1519		0.08	0.1	100		0.096415	0.00036037	0.37378	0.096409	-0.0048489	2.991	-5.4258		0.080227	0.0018332	2.2851	0.080226	0.020408	3.0164	60.4532
	5000	1	1	0.05	0.10195	0.1519		0.08	0.2	100		0.10255	0.0003668	0.35769	0.10254	0.013	3.0133	0.59142		0.057471	0.0020022	3.4838	0.057443	0.044792	2.9682	14.9416
	5000	1	1	0.05	0.10195	0.1519		0.08	0.5	100		0.10255	0.00037216	0.36291	0.10255	0.010131	2.9846	0.59048		0.057474	0.0020245	3.5224	0.05744	0.024002	2.9752	14.9489
	5000	1	1	0.05	0.10195	0.1519		0.08	1	100		0.10255	0.00037993	0.37049	0.10255	-0.011815	2.9586	0.59105		0.05747	0.0020627	3.5891	0.05743	0.021162	2.951	14.9403
	5000	1	1	0.05	0.10195	0.1519		0.08	2	100		0.10255	0.00039807	0.38817	0.10256	-0.0038936	2.8083	0.59301		0.057457	0.0021315	3.7098	0.057418	0.042485	2.8912	14.9132
	5000	1	1	0.05	0.10195	0.1519		0.08	3	100		0.10254	0.00041241	0.40219	0.10254	0.05213	2.7611	0.58418		0.057496	0.0021882	3.8058	0.057481	0.006456	2.7923	14.9912
	5000	1	7	0.05	0.10195	0.1519		0.01	0.1	100		0.096474	0.0025448	2.6378	0.096463	0.00036279	3.0589	-5.3683		0.080304	0.013032	16.2289	0.080312	0.0069063	3.0239	60.6085
	5000	1	7	0.05	0.10195	0.1519		0.01	0.2	100		0.10251	0.0025945	2.5309	0.10252	-0.039901	3.0554	0.55439		0.057309	0.014055	24.5254	0.057142	-0.033407	3.1315	14.6172
	5000	1	7	0.05	0.10195	0.1519		0.01	0.5	100		0.10251	0.002598	2.5344	0.10252	-0.045631	3.0536	0.55285		0.057309	0.014076	24.5605	0.057165	-0.03136	3.1518	14.619
	5000	1	7	0.05	0.10195	0.1519		0.01	1	100		0.10251	0.0025952	2.5316	0.10253	-0.043566	3.0562	0.55245		0.057314	0.014076	24.5586	0.057169	-0.030441	3.1399	14.6289
	5000	1	7	0.05	0.10195	0.1519		0.01	2	100		0.10251	0.0025996	2.536	0.1025	-0.043308	3.0436	0.55297		0.057306	0.014097	24.6001	0.057185	-0.03152	3.1304	14.6113
	5000	1	7	0.05	0.10195	0.1519		0.01	3	100		0.10251	0.002604	2.5403	0.10254	-0.05223	3.0493	0.54906		0.057323	0.014079	24.5616	0.057182	-0.032155	3.1434	14.646
	5000	1	7	0.05	0.10195	0.1519		0.02	0.1	100		0.096474	0.0025448	2.6378	0.096463	0.00036279	3.0589	-5.3683		0.080304	0.013032	16.2289	0.080312	0.0069063	3.0239	60.6085
	5000	1	7	0.05	0.10195	0.1519		0.02	0.2	100		0.10251	0.0025937	2.5301	0.10252	-0.045656	3.0505	0.55424		0.057307	0.014072	24.5562	0.057119	-0.032246	3.1357	14.613
	5000	1	7	0.05	0.10195	0.1519		0.02	0.5	100		0.10251	0.0025946	2.531	0.10253	-0.043235	3.0478	0.55685		0.057293	0.014073	24.563	0.057119	-0.028321	3.1313	14.5861
	5000	1	7	0.05	0.10195	0.1519		0.02	1	100		0.10251	0.002597	2.5335	0.10253	-0.046569	3.0597	0.55028		0.057321	0.014082	24.5672	0.057147	-0.033846	3.1226	14.6426
	5000	1	7	0.05	0.10195	0.1519		0.02	2	100		0.10251	0.002599	2.5354	0.10252	-0.049025	3.0699	0.55257		0.057313	0.014077	24.5608	0.057156	-0.03059	3.1242	14.6263
	5000	1	7	0.05	0.10195	0.1519		0.02	3	100		0.10251	0.0026018	2.5381	0.10251	-0.044201	3.0657	0.54972		0.057322	0.01407	24.5458	0.05721	-0.025542	3.1407	14.6434
	5000	1	7	0.05	0.10195	0.1519		0.03	0.1	100		0.096474	0.0025448	2.6378	0.096463	0.00036279	3.0589	-5.3683		0.080304	0.013032	16.2289	0.080312	0.0069063	3.0239	60.6085
	5000	1	7	0.05	0.10195	0.1519		0.03	0.2	100		0.10251	0.0025929	2.5293	0.10252	-0.043245	3.0528	0.55528		0.057302	0.014065	24.5452	0.057046	-0.0281	3.1314	14.605
	5000	1	7	0.05	0.10195	0.1519		0.03	0.5	100		0.10251	0.002596	2.5324	0.10252	-0.045237	3.0484	0.55414		0.057307	0.014055	24.526	0.057129	-0.028459	3.1388	14.6131
	5000	1	7	0.05	0.10195	0.1519		0.03	1	100		0.10251	0.0025974	2.5338	0.10253	-0.051549	3.0652	0.55227		0.057314	0.014066	24.5429	0.057157	-0.026528	3.1363	14.6271
	5000	1	7	0.05	0.10195	0.1519		0.03	2	100		0.10251	0.0025972	2.5337	0.10253	-0.044646	3.0503	0.55232		0.057313	0.01408	24.5662	0.057086	-0.030699	3.1327	14.6253
	5000	1	7	0.05	0.10195	0.1519		0.03	3	100		0.10251	0.0025983	2.5346	0.10251	-0.042873	3.0431	0.55326		0.057306	0.014094	24.5945	0.057116	-0.032716	3.1331	14.612
	5000	1	7	0.05	0.10195	0.1519		0.04	0.1	100		0.096474	0.0025448	2.6378	0.096463	0.00036279	3.0589	-5.3683		0.080304	0.013032	16.2289	0.080312	0.0069063	3.0239	60.6085
	5000	1	7	0.05	0.10195	0.1519		0.04	0.2	100		0.10251	0.0025943	2.5307	0.10252	-0.042137	3.0594	0.55472		0.057305	0.014054	24.5242	0.057058	-0.027297	3.1371	14.6104
	5000	1	7	0.05	0.10195	0.1519		0.04	0.5	100		0.10251	0.0025964	2.5328	0.10252	-0.044202	3.0576	0.55534		0.057301	0.014062	24.5411	0.057057	-0.027192	3.1311	14.6011
	5000	1	7	0.05	0.10195	0.1519		0.04	1	100		0.10251	0.0025959	2.5324	0.10252	-0.045607	3.0555	0.55141		0.057318	0.014074	24.5544	0.05713	-0.02806	3.139	14.6361
	5000	1	7	0.05	0.10195	0.1519		0.04	2	100		0.10251	0.0025982	2.5346	0.10251	-0.045985	3.0603	0.55184		0.057316	0.014062	24.5343	0.057105	-0.028413	3.1368	14.6328
	5000	1	7	0.05	0.10195	0.1519		0.04	3	100		0.10251	0.0025987	2.5351	0.10252	-0.045116	3.066	0.55293		0.05731	0.014066	24.5432	0.057193	-0.027563	3.1288	14.6203
	5000	1	7	0.05	0.10195	0.1519		0.05	0.1	100		0.096474	0.0025448	2.6378	0.096463	0.00036279	3.0589	-5.3683		0.080304	0.013032	16.2289	0.080312	0.0069063	3.0239	60.6085
	5000	1	7	0.05	0.10195	0.1519		0.05	0.2	100		0.10251	0.002594	2.5304	0.10251	-0.048258	3.062	0.55389		0.05731	0.014056	24.5263	0.057134	-0.028259	3.1355	14.6191
	5000	1	7	0.05	0.10195	0.1519		0.05	0.5	100		0.10251	0.002595	2.5315	0.10253	-0.045198	3.0638	0.55196		0.057318	0.014059	24.5281	0.057092	-0.027138	3.1258	14.6351
	5000	1	7	0.05	0.10195	0.1519		0.05	1	100		0.10251	0.0025955	2.532	0.10253	-0.045029	3.0572	0.55249		0.057315	0.014059	24.5298	0.057108	-0.029164	3.1309	14.6297
	5000	1	7	0.05	0.10195	0.1519		0.05	2	100		0.10251	0.0025983	2.5347	0.10252	-0.046304	3.0512	0.55176		0.057317	0.014065	24.5392	0.057082	-0.028877	3.1427	14.6342
	5000	1	7	0.05	0.10195	0.1519		0.05	3	100		0.10251	0.002599	2.5353	0.10251	-0.044419	3.0654	0.5551		0.0573	0.014072	24.5592	0.05721	-0.031312	3.1363	14.5995
	5000	1	7	0.05	0.10195	0.1519		0.06	0.1	100		0.096474	0.0025448	2.6378	0.096463	0.00036279	3.0589	-5.3683		0.080304	0.013032	16.2289	0.080312	0.0069063	3.0239	60.6085
	5000	1	7	0.05	0.10195	0.1519		0.06	0.2	100		0.10251	0.0025916	2.5281	0.10252	-0.041653	3.0557	0.55489		0.057306	0.01406	24.5345	0.057093	-0.029999	3.1344	14.6115
	5000	1	7	0.05	0.10195	0.1519		0.06	0.5	100		0.10251	0.0025904	2.5269	0.10252	-0.042722	3.0507	0.55542		0.057303	0.01407	24.5532	0.057086	-0.028771	3.1329	14.6062
	5000	1	7	0.05	0.10195	0.1519		0.06	1	100		0.10251	0.0025946	2.5312	0.10252	-0.04502	3.0725	0.55114		0.05732	0.014072	24.5496	0.057114	-0.027379	3.123	14.6398
	5000	1	7	0.05	0.10195	0.1519		0.06	2	100		0.10251	0.0025959	2.5322	0.10252	-0.044449	3.0662	0.55732		0.057291	0.014075	24.5669	0.057127	-0.026419	3.1287	14.5824
	5000	1	7	0.05	0.10195	0.1519		0.06	3	100		0.10251	0.0025987	2.5351	0.10252	-0.03939	3.0579	0.55108		0.057318	0.014071	24.549	0.057118	-0.025268	3.124	14.6354
	5000	1	7	0.05	0.10195	0.1519		0.07	0.1	100		0.096474	0.0025448	2.6378	0.096463	0.00036279	3.0589	-5.3683		0.080304	0.013032	16.2289	0.080312	0.0069063	3.0239	60.6085
	5000	1	7	0.05	0.10195	0.1519		0.07	0.2	100		0.10251	0.0025932	2.5296	0.10252	-0.04499	3.0611	0.55445		0.057307	0.014058	24.5306	0.05709	-0.027966	3.1337	14.614
	5000	1	7	0.05	0.10195	0.1519		0.07	0.5	100		0.10251	0.0025928	2.5293	0.10252	-0.044546	3.0587	0.55275		0.057315	0.014062	24.5345	0.057028	-0.031038	3.1274	14.6298
	5000	1	7	0.05	0.10195	0.1519		0.07	1	100		0.10251	0.0025926	2.5292	0.1025	-0.045893	3.0593	0.55131		0.057322	0.014072	24.5496	0.057106	-0.027667	3.1264	14.6438
	5000	1	7	0.05	0.10195	0.1519		0.07	2	100		0.10251	0.0025991	2.5356	0.10252	-0.047677	3.0638	0.55019		0.057324	0.014065	24.5358	0.05715	-0.025955	3.1447	14.648
	5000	1	7	0.05	0.10195	0.1519		0.07	3	100		0.10251	0.0025957	2.5321	0.10252	-0.041655	3.0676	0.55174		0.057317	0.014072	24.5507	0.057196	-0.03025	3.116	14.6338
	5000	1	7	0.05	0.10195	0.1519		0.08	0.1	100		0.096474	0.0025448	2.6378	0.096463	0.00036279	3.0589	-5.3683		0.080304	0.013032	16.2289	0.080312	0.0069063	3.0239	60.6085
	5000	1	7	0.05	0.10195	0.1519		0.08	0.2	100		0.10251	0.002592	2.5285	0.10253	-0.043565	3.0571	0.5545		0.057308	0.014058	24.5308	0.057123	-0.028379	3.1324	14.6151
	5000	1	7	0.05	0.10195	0.1519		0.08	0.5	100		0.10251	0.0025942	2.5307	0.10252	-0.047499	3.064	0.55314		0.057312	0.014064	24.5403	0.057075	-0.027282	3.1321	14.6232
	5000	1	7	0.05	0.10195	0.1519		0.08	1	100		0.10251	0.00259	2.5265	0.10253	-0.043655	3.0517	0.55503		0.057303	0.01407	24.5543	0.05708	-0.031997	3.127	14.6063
	5000	1	7	0.05	0.10195	0.1519		0.08	2	100		0.10251	0.0025956	2.532	0.10253	-0.042395	3.0587	0.55429		0.057307	0.014056	24.5269	0.057095	-0.02614	3.1279	14.6145
	5000	1	7	0.05	0.10195	0.1519		0.08	3	100		0.10251	0.0025957	2.5322	0.10252	-0.044409	3.0672	0.55202		0.057314	0.014079	24.5647	0.057126	-0.026774	3.1176	14.6284
	5000	1	20	0.05	0.10195	0.1519		0.01	0.1	100		0.096531	0.0074613	7.7295	0.096276	0.13507	3.2366	-5.3122		0.080451	0.037456	46.5574	0.080668	-0.018842	3.004	60.9012			0.14886	0.019106	12.8343	0.14718	0.51145	3.6244	-1.999
	5000	1	20	0.05	0.10195	0.1519		0.01	0.2	100		0.10182	0.0076519	7.515	0.10192	-0.060747	3.349	-0.12262		0.056837	0.040885	71.9332	0.056347	-0.023606	2.9656	13.6741			0.15272	0.017169	11.242	0.15136	0.38674	3.5803	0.53942
	5000	1	20	0.05	0.10195	0.1519		0.01	0.5	100		0.10186	0.0076706	7.5304	0.10197	-0.060539	3.3325	-0.083583		0.05606	0.041562	74.1385	0.055716	-0.057265	2.98	12.1191			0.15258	0.017106	11.2118	0.15128	0.39165	3.5904	0.44444
	5000	1	20	0.05	0.10195	0.1519		0.01	1	100		0.10186	0.0076761	7.5359	0.10195	-0.065406	3.3559	-0.083968		0.056063	0.041538	74.0926	0.055475	-0.056829	2.9812	12.1259			0.15257	0.017108	11.2128	0.15127	0.38659	3.5925	0.44346
	5000	1	20	0.05	0.10195	0.1519		0.01	2	100		0.10186	0.007672	7.5319	0.10201	-0.061999	3.3332	-0.084239		0.056063	0.041549	74.1103	0.055546	-0.057056	2.9795	12.1267			0.15257	0.017106	11.2113	0.15124	0.39082	3.5959	0.44356
	5000	1	20	0.05	0.10195	0.1519		0.01	3	100		0.10186	0.0076766	7.5367	0.10198	-0.059314	3.3276	-0.08894		0.056082	0.04154	74.0702	0.055804	-0.059453	2.9843	12.1638			0.15257	0.017106	11.2122	0.15126	0.39066	3.5904	0.44033
	5000	1	20	0.05	0.10195	0.1519		0.02	0.1	100		0.09653	0.0074614	7.7296	0.096276	0.13441	3.2429	-5.313		0.080451	0.037458	46.5596	0.080668	-0.018896	3.0041	60.903			0.14886	0.019106	12.8345	0.14718	0.51119	3.6261	-2.0001
	5000	1	20	0.05	0.10195	0.1519		0.02	0.2	100		0.10182	0.0076492	7.5122	0.10189	-0.059387	3.3483	-0.12131		0.056836	0.040888	71.9393	0.056389	-0.025282	2.9682	13.6723			0.15272	0.017166	11.2401	0.15139	0.38678	3.5779	0.54098
	5000	1	20	0.05	0.10195	0.1519		0.02	0.5	100		0.10186	0.0076725	7.532	0.10199	-0.061689	3.3443	-0.079904		0.056047	0.041533	74.1046	0.055692	-0.058345	2.9869	12.0935			0.15258	0.017105	11.2105	0.15129	0.38964	3.5966	0.44689
	5000	1	20	0.05	0.10195	0.1519		0.02	1	100		0.10187	0.0076678	7.5274	0.102	-0.057917	3.3345	-0.079154		0.056055	0.041519	74.069	0.055608	-0.055804	2.9816	12.11			0.15258	0.017099	11.2066	0.15129	0.39187	3.5947	0.44909
	5000	1	20	0.05	0.10195	0.1519		0.02	2	100		0.10186	0.0076774	7.537	0.10196	-0.066559	3.3594	-0.082056		0.056057	0.041535	74.0945	0.055506	-0.057931	2.9842	12.1144			0.15258	0.01711	11.2139	0.15127	0.38613	3.5956	0.44535
	5000	1	20	0.05	0.10195	0.1519		0.02	3	100		0.10186	0.0076708	7.5305	0.10201	-0.062914	3.3435	-0.081199		0.056049	0.041552	74.1349	0.055592	-0.056323	2.984	12.0974			0.15258	0.017108	11.2126	0.15126	0.39095	3.5986	0.44619
	5000	1	20	0.05	0.10195	0.1519		0.03	0.1	100		0.09653	0.0074616	7.7298	0.09627	0.13465	3.2385	-5.3125		0.080451	0.037457	46.5588	0.080668	-0.018966	3.0045	60.9019			0.14886	0.019106	12.8348	0.14718	0.51117	3.625	-1.9994
	5000	1	20	0.05	0.10195	0.1519		0.03	0.2	100		0.10182	0.0076501	7.5132	0.10191	-0.060535	3.3519	-0.1214		0.056836	0.040882	71.9304	0.056394	-0.025797	2.9704	13.6712			0.15272	0.017168	11.2413	0.15139	0.38704	3.5812	0.54093
	5000	1	20	0.05	0.10195	0.1519		0.03	0.5	100		0.10186	0.0076692	7.5289	0.10197	-0.0625	3.3457	-0.081519		0.056055	0.04155	74.1234	0.055618	-0.057799	2.9839	12.1099			0.15258	0.017103	11.2096	0.15127	0.39027	3.5954	0.44639
	5000	1	20	0.05	0.10195	0.1519		0.03	1	100		0.10186	0.0076705	7.5301	0.10201	-0.063463	3.3484	-0.080113		0.056053	0.041546	74.1191	0.055672	-0.058481	2.9829	12.1058			0.15258	0.017106	11.2114	0.1513	0.39001	3.5999	0.44791
	5000	1	20	0.05	0.10195	0.1519		0.03	2	100		0.10186	0.0076791	7.5387	0.10201	-0.063867	3.3428	-0.082522		0.056063	0.041515	74.0501	0.055837	-0.056846	2.981	12.1263			0.15258	0.017113	11.2163	0.15128	0.38815	3.5933	0.44542
	5000	1	20	0.05	0.10195	0.1519		0.03	3	100		0.10186	0.0076742	7.5339	0.10199	-0.060798	3.3322	-0.082094		0.056053	0.041544	74.1162	0.055749	-0.058581	2.984	12.1056			0.15258	0.01711	11.2141	0.15126	0.39098	3.5946	0.44485
	5000	1	20	0.05	0.10195	0.1519		0.04	0.1	100		0.096531	0.0074609	7.7291	0.096276	0.13474	3.2387	-5.312		0.08045	0.037457	46.5594	0.080665	-0.018846	3.0044	60.9			0.14886	0.019105	12.834	0.14717	0.51128	3.6252	-1.9988
	5000	1	20	0.05	0.10195	0.1519		0.04	0.2	100		0.10182	0.0076497	7.5127	0.10191	-0.059803	3.344	-0.12129		0.056834	0.040883	71.9342	0.056368	-0.024471	2.9681	13.668			0.15272	0.017167	11.2404	0.15142	0.38732	3.579	0.5406
	5000	1	20	0.05	0.10195	0.1519		0.04	0.5	100		0.10186	0.0076686	7.5282	0.10199	-0.060678	3.3405	-0.080094		0.056052	0.04153	74.0929	0.055574	-0.057601	2.9842	12.1031			0.15258	0.017101	11.2079	0.15127	0.39064	3.5939	0.44769
	5000	1	20	0.05	0.10195	0.1519		0.04	1	100		0.10186	0.0076698	7.5294	0.10197	-0.059475	3.3322	-0.080646		0.056059	0.041522	74.0678	0.055598	-0.056712	2.9815	12.118			0.15258	0.017102	11.2087	0.15128	0.39126	3.5912	0.44789
	5000	1	20	0.05	0.10195	0.1519		0.04	2	100		0.10186	0.0076692	7.5289	0.10199	-0.063297	3.3531	-0.08106		0.056053	0.041557	74.1384	0.055719	-0.057196	2.9805	12.1066			0.15258	0.017107	11.2116	0.15126	0.39067	3.5991	0.44711
	5000	1	20	0.05	0.10195	0.1519		0.04	3	100		0.10186	0.007675	7.5347	0.10197	-0.062582	3.3437	-0.082591		0.056049	0.041543	74.1198	0.05551	-0.056997	2.9824	12.0977			0.15257	0.017104	11.2107	0.15127	0.38892	3.5923	0.44273
	5000	1	20	0.05	0.10195	0.1519		0.05	0.1	100		0.09653	0.0074612	7.7294	0.096279	0.13461	3.239	-5.3125		0.080451	0.037457	46.5591	0.080668	-0.01893	3.0044	60.9018			0.14886	0.019106	12.8343	0.14718	0.51118	3.6252	-1.9994
	5000	1	20	0.05	0.10195	0.1519		0.05	0.2	100		0.10182	0.0076501	7.5131	0.10189	-0.059449	3.347	-0.12072		0.056833	0.040878	71.9261	0.056236	-0.025217	2.9691	13.6662			0.15272	0.017166	11.2399	0.15141	0.38735	3.5802	0.54106
	5000	1	20	0.05	0.10195	0.1519		0.05	0.5	100		0.10186	0.0076701	7.5298	0.10197	-0.062292	3.3463	-0.080864		0.056054	0.041539	74.1052	0.05561	-0.057397	2.9836	12.108			0.15258	0.017104	11.2101	0.15129	0.39013	3.5979	0.44721
	5000	1	20	0.05	0.10195	0.1519		0.05	1	100		0.10186	0.0076737	7.5335	0.10199	-0.06371	3.3445	-0.083741		0.056061	0.041545	74.1068	0.05576	-0.05535	2.9791	12.1218			0.15257	0.017108	11.2128	0.15127	0.38963	3.6003	0.44405
	5000	1	20	0.05	0.10195	0.1519		0.05	2	100		0.10186	0.0076703	7.5303	0.10198	-0.059854	3.334	-0.08541		0.056071	0.041556	74.1137	0.055697	-0.057961	2.9827	12.1411			0.15257	0.017106	11.2113	0.15126	0.39177	3.5938	0.44358
	5000	1	20	0.05	0.10195	0.1519		0.05	3	100		0.10186	0.0076688	7.5286	0.10196	-0.061976	3.3439	-0.083157		0.056066	0.041536	74.0843	0.055769	-0.056147	2.9801	12.1325			0.15258	0.017102	11.209	0.15124	0.39042	3.5948	0.44603
	5000	1	20	0.05	0.10195	0.1519		0.06	0.1	100		0.096534	0.0074537	7.7213	0.096276	0.14441	3.1992	-5.3094		0.080449	0.037455	46.5582	0.080668	-0.018878	3.0045	60.8972			0.14887	0.019096	12.8272	0.14718	0.51512	3.6172	-1.9954
	5000	1	20	0.05	0.10195	0.1519		0.06	0.2	100		0.10183	0.0076408	7.5037	0.10191	-0.047045	3.2824	-0.1174		0.05683	0.040877	71.9288	0.056328	-0.025076	2.9682	13.6603			0.15273	0.017155	11.2323	0.15138	0.39323	3.5613	0.54539
	5000	1	20	0.05	0.10195	0.1519		0.06	0.5	100		0.10187	0.0076616	7.5214	0.10197	-0.048077	3.2734	-0.07959		0.056058	0.041531	74.0859	0.055755	-0.057944	2.9814	12.1163			0.15258	0.017092	11.2021	0.15131	0.397	3.5751	0.44967
	5000	1	20	0.05	0.10195	0.1519		0.06	1	100		0.10187	0.00766	7.5197	0.10198	-0.048141	3.2765	-0.07879		0.056056	0.041534	74.0927	0.055768	-0.057993	2.9831	12.1128			0.15258	0.017093	11.2026	0.15129	0.39633	3.5732	0.45063
	5000	1	20	0.05	0.10195	0.1519		0.06	2	100		0.10186	0.0076622	7.5222	0.10197	-0.048319	3.2781	-0.082796		0.056067	0.041534	74.0789	0.055779	-0.057313	2.9828	12.1338			0.15258	0.017093	11.2025	0.15128	0.39646	3.5749	0.44716
	5000	1	20	0.05	0.10195	0.1519		0.06	3	100		0.10187	0.00766	7.5194	0.10201	-0.046904	3.2773	-0.074569		0.056033	0.041531	74.1185	0.055747	-0.057814	2.9825	12.0652			0.15259	0.017085	11.1972	0.15122	0.39764	3.5805	0.4512
	5000	1	20	0.05	0.10195	0.1519		0.07	0.1	100		0.096545	0.0074368	7.7029	0.096279	0.1562	3.1779	-5.2983		0.080439	0.037451	46.5583	0.080665	-0.018816	3.0045	60.8783			0.14889	0.019075	12.8112	0.14718	0.51955	3.6154	-1.9804
	5000	1	20	0.05	0.10195	0.1519		0.07	0.2	100		0.10184	0.0076144	7.477	0.10191	-0.025909	3.2243	-0.10673		0.056823	0.040868	71.9212	0.0563	-0.025589	2.9686	13.6469			0.15275	0.017124	11.2107	0.15142	0.4022	3.5496	0.56044
	5000	1	20	0.05	0.10195	0.1519		0.07	0.5	100		0.10188	0.0076337	7.493	0.10199	-0.02563	3.2156	-0.06749		0.05605	0.041529	74.0928	0.055676	-0.057707	2.9827	12.0994			0.15261	0.017062	11.1805	0.15129	0.40688	3.5634	0.46642
	5000	1	20	0.05	0.10195	0.1519		0.07	1	100		0.10188	0.0076348	7.4942	0.10202	-0.026526	3.2147	-0.068481		0.056052	0.041526	74.0849	0.055621	-0.058417	2.9822	12.103			0.15261	0.017062	11.1804	0.15129	0.40613	3.5659	0.46543
	5000	1	20	0.05	0.10195	0.1519		0.07	2	100		0.10188	0.0076383	7.4974	0.102	-0.031978	3.2269	-0.065809		0.056039	0.041524	74.0983	0.055583	-0.05731	2.9834	12.0783			0.15261	0.017068	11.1842	0.15126	0.40329	3.5663	0.46687
	5000	1	20	0.05	0.10195	0.1519		0.07	3	100		0.10187	0.0076424	7.5019	0.102	-0.027387	3.2126	-0.072286		0.056053	0.041524	74.0796	0.055593	-0.060646	2.9852	12.1067			0.1526	0.017069	11.1858	0.15126	0.40539	3.5587	0.46016
	5000	1	20	0.05	0.10195	0.1519		0.08	0.1	100		0.096566	0.0074188	7.6826	0.096299	0.16255	3.1766	-5.2772		0.080416	0.037445	46.5648	0.080642	-0.018424	3.0048	60.8312
	5000	1	20	0.05	0.10195	0.1519		0.08	0.2	100		0.10186	0.0075816	7.4432	0.10192	-0.0074941	3.1983	-0.085234		0.056797	0.040852	71.9266	0.05631	-0.025661	2.9689	13.5948
	5000	1	20	0.05	0.10195	0.1519		0.08	0.5	100		0.1019	0.0076049	7.4632	0.10201	-0.0099521	3.191	-0.046669		0.056023	0.041497	74.071	0.055655	-0.058345	2.9832	12.0452
	5000	1	20	0.05	0.10195	0.1519		0.08	1	100		0.1019	0.0076035	7.4617	0.10202	-0.0089477	3.1883	-0.0451		0.056017	0.041504	74.0921	0.0557	-0.060136	2.9845	12.0339
	5000	1	20	0.05	0.10195	0.1519		0.08	2	100		0.1019	0.0076039	7.4624	0.10202	-0.0095674	3.1918	-0.049482		0.056031	0.04152	74.1018	0.055666	-0.058009	2.9821	12.0625
	5000	1	20	0.05	0.10195	0.1519		0.08	3	100		0.1019	0.0076035	7.4617	0.10202	-0.010598	3.1994	-0.045771		0.056023	0.041497	74.0718	0.05567	-0.057508	2.9824	12.0458
	5000	1	40	0.05	0.10195	0.1519		0.01	0.1	100		0.093001	0.023861	25.6568	0.094327	-4.1217	38.9149	-8.7744		0.081709	0.073863	90.397	0.080524	0.087343	3.0114	63.4188			0.14778	0.049196	33.2891	0.14335	0.48358	9.1878	-2.7091
	5000	1	40	0.05	0.10195	0.1519		0.01	0.2	100		0.097368	0.024091	24.7425	0.099274	-4.2589	39.734	-4.4905		0.056071	0.078469	139.947	0.055915	0.055535	3.0046	12.1413			0.14805	0.043865	29.6292	0.14591	-0.061591	9.5926	-2.5359
	5000	1	40	0.05	0.10195	0.1519		0.01	0.5	100		0.097445	0.024038	24.6684	0.099436	-4.2605	39.4286	-4.4158		0.049088	0.082367	167.795	0.049983	-0.026437	3.0473	-1.8244			0.14614	0.04242	29.0264	0.14398	-0.17412	9.835	-3.7897
	5000	1	40	0.05	0.10195	0.1519		0.01	1	100		0.097398	0.024075	24.7177	0.099415	-4.3119	40.2499	-4.4617		0.048443	0.08333	172.018	0.049298	-0.084556	3.1907	-3.114			0.14595	0.042388	29.0421	0.14374	-0.17615	9.9005	-3.9139
	5000	1	40	0.05	0.10195	0.1519		0.01	2	100		0.09737	0.024045	24.6943	0.099391	-4.3309	40.8473	-4.4894		0.048048	0.084225	175.295	0.049482	-0.16709	3.5297	-3.9044			0.14585	0.042363	29.0451	0.14368	-0.17262	9.8493	-3.9821
	5000	1	40	0.05	0.10195	0.1519		0.01	3	100		0.097395	0.024114	24.7589	0.099379	-4.3141	40.7662	-4.4642		0.047926	0.084946	177.245	0.049802	-0.25057	4.0916	-4.1479			0.14587	0.042377	29.0519	0.14378	-0.17685	9.8785	-3.9715
	5000	1	40	0.05	0.10195	0.1519		0.02	0.1	100		0.093745	0.019154	20.4317	0.094327	-1.2766	9.5965	-8.0448		0.08169	0.073847	90.3996	0.08056	0.08684	3.0108	63.3799			0.14839	0.047279	31.8603	0.14343	0.95925	8.4401	-2.3078
	5000	1	40	0.05	0.10195	0.1519		0.02	0.2	100		0.098087	0.019462	19.8414	0.099332	-1.5322	10.3203	-3.7861		0.056045	0.078447	139.973	0.055766	0.054924	3.0039	12.089			0.14864	0.041796	28.1189	0.14592	0.51839	8.0034	-2.1466
	5000	1	40	0.05	0.10195	0.1519		0.02	0.5	100		0.098166	0.019392	19.7549	0.099464	-1.5479	10.3499	-3.7085		0.04906	0.082338	167.833	0.049981	-0.027626	3.0482	-1.8807			0.14674	0.04027	27.4442	0.14392	0.44604	8.0131	-3.3997
	5000	1	40	0.05	0.10195	0.1519		0.02	1	100		0.098113	0.019402	19.7756	0.099426	-1.5701	10.5046	-3.7603		0.048422	0.083308	172.044	0.049436	-0.085164	3.1864	-3.1554			0.14654	0.040256	27.4717	0.14373	0.44525	8.0558	-3.531
	5000	1	40	0.05	0.10195	0.1519		0.02	2	100		0.098086	0.019387	19.7654	0.099403	-1.5673	10.4556	-3.7871		0.048022	0.084212	175.362	0.049125	-0.16787	3.5207	-3.9564			0.14644	0.04026	27.4932	0.14375	0.44981	8.0715	-3.5961
	5000	1	40	0.05	0.10195	0.1519		0.02	3	100		0.098097	0.01944	19.8177	0.099321	-1.5292	10.4975	-3.7763		0.047915	0.084922	177.234	0.049544	-0.2494	4.0799	-4.1696			0.1464	0.040231	27.4803	0.14381	0.44335	8.0476	-3.6204
	5000	1	40	0.05	0.10195	0.1519		0.03	0.1	100		0.094238	0.017425	18.4909	0.09436	-0.41072	5.0526	-7.5615		0.081633	0.073819	90.4275	0.080568	0.085487	3.0087	63.2657			0.14911	0.045906	30.7865	0.14353	1.2561	8.6251	-1.8362
	5000	1	40	0.05	0.10195	0.1519		0.03	0.2	100		0.098555	0.017707	17.9669	0.099325	-0.68981	5.5113	-3.3265		0.055991	0.078399	140.021	0.055627	0.052971	2.9995	11.9817			0.14931	0.040307	26.9949	0.14597	0.89485	7.8923	-1.7033
	5000	1	40	0.05	0.10195	0.1519		0.03	0.5	100		0.098625	0.017658	17.9043	0.09944	-0.71399	5.5462	-3.2578		0.049015	0.082309	167.925	0.049725	-0.030528	3.0462	-1.9695			0.1474	0.038781	26.31	0.14409	0.84244	7.8531	-2.9632
	5000	1	40	0.05	0.10195	0.1519		0.03	1	100		0.098596	0.017617	17.8683	0.099393	-0.71643	5.564	-3.2867		0.048353	0.083324	172.325	0.049478	-0.090449	3.1915	-3.2946			0.14723	0.038722	26.2998	0.14386	0.84973	7.8862	-3.0727
	5000	1	40	0.05	0.10195	0.1519		0.03	2	100		0.09857	0.017608	17.8632	0.099373	-0.72225	5.5934	-3.3121		0.047945	0.084231	175.683	0.049284	-0.17302	3.5252	-4.1104			0.14714	0.038718	26.3147	0.14377	0.84901	7.8879	-3.1367
	5000	1	40	0.05	0.10195	0.1519		0.03	3	100		0.098569	0.017669	17.9255	0.099379	-0.67832	5.7133	-3.3124		0.047851	0.084949	177.529	0.049438	-0.25611	4.088	-4.2988			0.14707	0.038633	26.2679	0.14385	0.82546	7.7867	-3.179
	5000	1	40	0.05	0.10195	0.1519		0.04	0.1	100		0.094644	0.016496	17.4296	0.094387	-0.038755	3.9632	-7.1634		0.081545	0.073781	90.4793	0.080507	0.084628	3.0076	63.09			0.14985	0.045005	30.0333	0.14372	1.4428	9.0791	-1.3495
	5000	1	40	0.05	0.10195	0.1519		0.04	0.2	100		0.098956	0.016692	16.8684	0.099368	-0.30302	4.2208	-2.9332		0.055912	0.078331	140.096	0.055591	0.051251	2.9993	11.8244			0.15004	0.039273	26.1745	0.14617	1.15	8.3731	-1.2236
	5000	1	40	0.05	0.10195	0.1519		0.04	0.5	100		0.099027	0.01664	16.8033	0.099474	-0.32648	4.2343	-2.864		0.048929	0.082229	168.058	0.04995	-0.031354	3.0433	-2.1419			0.14813	0.037745	25.4815	0.14423	1.1141	8.3471	-2.4831
	5000	1	40	0.05	0.10195	0.1519		0.04	1	100		0.09899	0.016618	16.7874	0.09945	-0.33242	4.2473	-2.8996		0.048261	0.083259	172.518	0.04928	-0.092478	3.1927	-3.4782			0.14795	0.037715	25.4925	0.14408	1.1203	8.4092	-2.6026
	5000	1	40	0.05	0.10195	0.1519		0.04	2	100		0.098969	0.016592	16.7653	0.099422	-0.33177	4.2521	-2.9207		0.047851	0.084154	175.868	0.04929	-0.1742	3.5224	-4.2989			0.14786	0.037701	25.4982	0.14401	1.1234	8.4085	-2.6605
	5000	1	40	0.05	0.10195	0.1519		0.04	3	100		0.098971	0.016659	16.8326	0.09944	-0.29066	4.4804	-2.9188		0.047751	0.084878	177.752	0.049295	-0.25776	4.0881	-4.4982			0.14778	0.037521	25.3893	0.14392	1.0627	8.0084	-2.7104
	5000	1	40	0.05	0.10195	0.1519		0.05	0.1	100		0.095032	0.015901	16.7321	0.094492	0.15477	3.6428	-6.7819		0.081405	0.073729	90.5696	0.080442	0.084121	3.007	62.8109			0.15064	0.044456	29.5113	0.1441	1.5658	9.5574	-0.8286
	5000	1	40	0.05	0.10195	0.1519		0.05	0.2	100		0.099344	0.016006	16.1115	0.099431	-0.086472	3.7807	-2.5527		0.055769	0.078234	140.282	0.055492	0.049663	2.9973	11.5379			0.15083	0.038649	25.6242	0.1466	1.3331	9.0653	-0.70457
	5000	1	40	0.05	0.10195	0.1519		0.05	0.5	100		0.099415	0.015955	16.0491	0.099578	-0.11256	3.7876	-2.4827		0.048768	0.082168	168.488	0.049683	-0.034458	3.0439	-2.4644			0.14891	0.037142	24.9427	0.14449	1.3133	9.1525	-1.9688
	5000	1	40	0.05	0.10195	0.1519		0.05	1	100		0.099382	0.01592	16.0185	0.099521	-0.11176	3.7872	-2.515		0.048103	0.083161	172.88	0.049227	-0.094777	3.191	-3.7937			0.14874	0.037095	24.9403	0.1444	1.3198	9.1827	-2.0826
	5000	1	40	0.05	0.10195	0.1519		0.05	2	100		0.099349	0.015908	16.0121	0.099487	-0.11424	3.8047	-2.5477		0.047712	0.084068	176.2	0.049139	-0.17789	3.5264	-4.5762			0.14863	0.037097	24.9593	0.14425	1.3203	9.1826	-2.1532
	5000	1	40	0.05	0.10195	0.1519		0.05	3	100		0.099353	0.015965	16.0689	0.099496	-0.06377	4.0478	-2.5437		0.047621	0.084767	178.003	0.049176	-0.25953	4.0948	-4.758			0.14855	0.036836	24.7969	0.1442	1.2251	8.3467	-2.204
	5000	1	40	0.05	0.10195	0.1519		0.06	0.1	100		0.095425	0.015489	16.232	0.094794	0.26548	3.5417	-6.3968		0.081198	0.073659	90.7152	0.080167	0.084319	3.007	62.3951			0.15146	0.044121	29.1308	0.14454	1.6484	9.9731	-0.29031
	5000	1	40	0.05	0.10195	0.1519		0.06	0.2	100		0.099735	0.015488	15.5287	0.099615	0.053633	3.6066	-2.1695		0.055566	0.078103	140.559	0.055127	0.048062	2.9983	11.1313			0.15164	0.038255	25.227	0.14685	1.4672	9.7405	-0.16925
	5000	1	40	0.05	0.10195	0.1519		0.06	0.5	100		0.099806	0.01543	15.46	0.099724	0.029814	3.6059	-2.0995		0.048563	0.082038	168.93	0.049469	-0.037577	3.0461	-2.8737			0.14972	0.036773	24.5604	0.14488	1.4615	9.9301	-1.4332
	5000	1	40	0.05	0.10195	0.1519		0.06	1	100		0.099768	0.015403	15.439	0.099687	0.027186	3.6137	-2.1368		0.047901	0.083004	173.281	0.049239	-0.095968	3.191	-4.1974			0.14954	0.036735	24.5658	0.14466	1.4673	9.9774	-1.5548
	5000	1	40	0.05	0.10195	0.1519		0.06	2	100		0.099752	0.015412	15.4501	0.099645	0.044913	3.6963	-2.1527		0.047523	0.083958	176.669	0.048874	-0.1784	3.5258	-4.9541			0.14937	0.036396	24.3669	0.14458	1.339	8.6737	-1.6688
	5000	1	40	0.05	0.10195	0.1519		0.06	3	100		0.099741	0.015453	15.4933	0.099636	0.078513	3.9032	-2.1628		0.047394	0.084635	178.577	0.048868	-0.26528	4.1194	-5.2116			0.14935	0.036408	24.378	0.14454	1.3297	8.5987	-1.6811
	5000	1	40	0.05	0.10195	0.1519		0.07	0.1	100		0.09585	0.015195	15.8524	0.095071	0.33272	3.4953	-5.9797		0.080885	0.073578	90.9661	0.079858	0.085599	3.0089	61.7695			0.15233	0.043921	28.8321	0.14527	1.702	10.2868	0.28585
	5000	1	40	0.05	0.10195	0.1519		0.07	0.2	100		0.10016	0.015073	15.0491	0.09991	0.15213	3.5204	-1.7506		0.055244	0.077912	141.032	0.054638	0.046927	3.0012	10.4883			0.15252	0.03802	24.9283	0.14742	1.5652	10.3075	0.40632
	5000	1	40	0.05	0.10195	0.1519		0.07	0.5	100		0.10023	0.015011	14.9773	0.099986	0.12945	3.5209	-1.6855		0.048245	0.081846	169.646	0.04929	-0.038664	3.0502	-3.5094			0.15059	0.036567	24.2828	0.14543	1.5691	10.5794	-0.86329
	5000	1	40	0.05	0.10195	0.1519		0.07	1	100		0.10019	0.014987	14.959	0.099968	0.12782	3.5261	-1.7253		0.0476	0.082826	174.004	0.048617	-0.098266	3.1991	-4.7999			0.1504	0.036536	24.2921	0.14526	1.5747	10.6293	-0.98627
	5000	1	40	0.05	0.10195	0.1519		0.07	2	100		0.10017	0.014998	14.9725	0.099931	0.14644	3.6097	-1.743		0.047224	0.083766	177.38	0.048606	-0.18168	3.5468	-5.5519			0.15022	0.036159	24.0702	0.14524	1.4174	8.8972	-1.1048
	5000	1	40	0.05	0.10195	0.1519		0.07	3	100		0.10016	0.015034	15.0091	0.099905	0.18181	3.8512	-1.7492		0.047103	0.084427	179.237	0.048701	-0.26441	4.1164	-5.7931			0.15021	0.036181	24.0863	0.14524	1.4162	8.9123	-1.1097
	5000	1	40	0.05	0.10195	0.1519		0.08	0.1	100		0.096315	0.014969	15.5418	0.095532	0.37829	3.4636	-5.5239		0.080437	0.073512	91.3918	0.079419	0.08762	3.0098	60.8732
	5000	1	40	0.05	0.10195	0.1519		0.08	0.2	100		0.10062	0.014711	14.6196	0.10022	0.23443	3.4653	-1.2968		0.054798	0.077708	141.806	0.054039	0.047275	3.0049	9.5967
	5000	1	40	0.05	0.10195	0.1519		0.08	0.5	100		0.10069	0.014647	14.5461	0.10029	0.21298	3.4625	-1.2322		0.047802	0.0816	170.705	0.048846	-0.038912	3.0551	-4.3968
	5000	1	40	0.05	0.10195	0.1519		0.08	1	100		0.10065	0.014617	14.5225	0.10025	0.21085	3.4685	-1.2691		0.047142	0.082581	175.175	0.048406	-0.097726	3.2065	-5.7158
	5000	1	40	0.05	0.10195	0.1519		0.08	2	100		0.10063	0.014632	14.5403	0.1002	0.23076	3.5598	-1.29		0.04677	0.083537	178.61	0.048125	-0.18077	3.5403	-6.4591
	5000	1	40	0.05	0.10195	0.1519		0.08	3	100		0.10063	0.014665	14.5739	0.1002	0.26808	3.8253	-1.2946		0.04665	0.084206	180.505	0.048288	-0.26684	4.1319	-6.7
	5000	1	60	0.05	0.10195	0.1519		0.01	0.1	100		0.081869	0.054082	66.0599	0.091114	-3.1871	17.1858	-19.6943		0.083514	0.10973	131.387	0.08208	0.020101	3.0292	67.0277			0.14116	0.098862	70.0349	0.1355	1.4204	23.4105	-7.0695
	5000	1	60	0.05	0.10195	0.1519		0.01	0.2	100		0.08583	0.054014	62.9321	0.095741	-3.3144	17.8164	-15.8089		0.055573	0.11445	205.939	0.055685	0.01282	2.9563	11.1461			0.13732	0.08336	60.7029	0.13786	0.22524	17.9434	-9.5954
	5000	1	60	0.05	0.10195	0.1519		0.01	0.5	100		0.085838	0.053527	62.3578	0.095968	-3.3869	18.3672	-15.801		0.039775	0.12071	303.475	0.041216	-0.052428	3.0132	-20.4491			0.13266	0.076593	57.7367	0.13407	0.66465	17.0996	-12.6673
	5000	1	60	0.05	0.10195	0.1519		0.01	1	100		0.085879	0.0531	61.8314	0.095888	-3.4219	18.7901	-15.7609		0.035121	0.12503	355.988	0.037063	-0.14418	3.1571	-29.7585			0.13167	0.074904	56.8855	0.13272	0.68548	17.7909	-13.315
	5000	1	60	0.05	0.10195	0.1519		0.01	2	100		0.085696	0.053033	61.8848	0.095533	-3.4197	18.8047	-15.9402		0.032054	0.13026	406.38	0.036335	-0.34614	3.7992	-35.8927			0.13101	0.074351	56.7508	0.13213	0.65202	17.8045	-13.7503
	5000	1	60	0.05	0.10195	0.1519		0.01	3	100		0.085656	0.053343	62.2759	0.095325	-3.2691	18.9217	-15.979		0.030263	0.13558	448.002	0.035673	-0.59073	5.3236	-39.4747			0.13047	0.073414	56.2679	0.13169	0.47463	16.7055	-14.1063
	5000	1	60	0.05	0.10195	0.1519		0.02	0.1	100		0.087645	0.034237	39.0635	0.091252	-1.313	7.2638	-14.0281		0.083342	0.10964	131.558	0.081549	0.018474	3.0269	66.6845			0.14593	0.096462	66.102	0.13601	1.2766	42.0284	-3.9306
	5000	1	60	0.05	0.10195	0.1519		0.02	0.2	100		0.091331	0.034404	37.6698	0.095868	-1.5192	7.6919	-10.4123		0.055424	0.11435	206.317	0.055378	0.011967	2.9576	10.8485			0.1415	0.077372	54.6794	0.13804	0.99105	26.8124	-6.8464
	5000	1	60	0.05	0.10195	0.1519		0.02	0.5	100		0.091243	0.034042	37.3093	0.096047	-1.5865	7.9372	-10.4985		0.03959	0.1206	304.615	0.040848	-0.052695	3.0147	-20.8202			0.13674	0.07026	51.3834	0.13444	1.8551	27.4994	-9.9821
	5000	1	60	0.05	0.10195	0.1519		0.02	1	100		0.091124	0.033817	37.1111	0.095909	-1.5848	8.0856	-10.6154		0.034928	0.1249	357.61	0.036533	-0.14435	3.1608	-30.1447			0.13546	0.067663	49.9496	0.13279	1.5858	24.4402	-10.8216
	5000	1	60	0.05	0.10195	0.1519		0.02	2	100		0.090931	0.033754	37.1209	0.09563	-1.5704	8.1389	-10.8053		0.031866	0.13015	408.413	0.035549	-0.34784	3.8098	-36.2677			0.13477	0.067112	49.7956	0.13223	1.5697	24.8284	-11.2743
	5000	1	60	0.05	0.10195	0.1519		0.02	3	100		0.090899	0.034269	37.6995	0.095414	-1.1917	10.9203	-10.8359		0.030065	0.13536	450.204	0.035376	-0.58674	5.3042	-39.8692			0.13424	0.066114	49.25	0.13184	1.3792	23.673	-11.6255
	5000	1	60	0.05	0.10195	0.1519		0.03	0.1	100		0.090135	0.0286	31.7304	0.091483	-0.46647	4.5482	-11.5861		0.083115	0.10959	131.853	0.081495	0.01883	3.0278	66.2295			0.14934	0.098084	65.6802	0.13728	-0.21381	85.2639	-1.6878
	5000	1	60	0.05	0.10195	0.1519		0.03	0.2	100		0.093795	0.028581	30.4721	0.09598	-0.70942	4.8505	-7.9953		0.055169	0.11424	207.069	0.055171	0.012045	2.9601	10.3374			0.14501	0.075367	51.9731	0.13889	1.6692	42.5681	-4.5346
	5000	1	60	0.05	0.10195	0.1519		0.03	0.5	100		0.093708	0.028257	30.1544	0.096278	-0.75919	5.0071	-8.0813		0.039217	0.12043	307.098	0.039842	-0.050236	3.0227	-21.5658			0.13978	0.066121	47.3018	0.13532	1.612	29.8906	-7.9757
	5000	1	60	0.05	0.10195	0.1519		0.03	1	100		0.093498	0.028087	30.0401	0.096059	-0.75855	5.1176	-8.2873		0.034633	0.1247	360.074	0.036406	-0.14327	3.1642	-30.7349			0.13868	0.064265	46.3401	0.13375	1.9179	31.3743	-8.7017
	5000	1	60	0.05	0.10195	0.1519		0.03	2	100		0.093303	0.028043	30.0558	0.095808	-0.73507	5.2093	-8.4788		0.031554	0.12994	411.798	0.035363	-0.34727	3.8094	-36.8924			0.13798	0.063708	46.1729	0.13314	1.9052	32.075	-9.1652
	5000	1	60	0.05	0.10195	0.1519		0.03	3	100		0.093283	0.028629	30.69	0.095631	-0.16572	11.2712	-8.4976		0.029657	0.13524	456.005	0.034969	-0.58575	5.2892	-40.6858			0.13745	0.06264	45.5737	0.13274	1.6872	30.8209	-9.5136
	5000	1	60	0.05	0.10195	0.1519		0.04	0.1	100		0.091841	0.025993	28.3023	0.092062	-0.051404	3.7189	-9.9128		0.08278	0.10952	132.299	0.081274	0.019501	3.0299	65.5599			0.15278	0.10111	66.1799	0.13876	-2.0936	166.812	0.58253
	5000	1	60	0.05	0.10195	0.1519		0.04	0.2	100		0.095459	0.025783	27.0098	0.096524	-0.28229	3.8921	-6.3633		0.054842	0.11409	208.027	0.054802	0.011833	2.963	9.6843			0.14807	0.075546	51.0185	0.14022	2.3507	65.5055	-2.5183
	5000	1	60	0.05	0.10195	0.1519		0.04	0.5	100		0.095307	0.025416	26.6677	0.096638	-0.32793	4.012	-6.5124		0.03889	0.12029	309.301	0.039813	-0.051311	3.0242	-22.2192			0.14281	0.064057	44.8551	0.13635	1.9188	34.1637	-5.9853
	5000	1	60	0.05	0.10195	0.1519		0.04	1	100		0.095082	0.02525	26.5561	0.096434	-0.31852	4.1256	-6.7333		0.034311	0.12456	363.026	0.03588	-0.14388	3.169	-31.3786			0.14166	0.062137	43.8623	0.13484	2.2684	35.8608	-6.7386
	5000	1	60	0.05	0.10195	0.1519		0.04	2	100		0.094871	0.025226	26.5902	0.096154	-0.28848	4.2598	-6.9405		0.031273	0.12978	414.993	0.035366	-0.34791	3.8147	-37.4544			0.14092	0.061542	43.6709	0.13403	2.2529	36.7194	-7.2271
	5000	1	60	0.05	0.10195	0.1519		0.04	3	100		0.09485	0.025887	27.293	0.095965	0.4318	13.3781	-6.9612		0.029381	0.13505	459.661	0.034901	-0.58566	5.2972	-41.2389			0.14039	0.060421	43.0387	0.13364	1.9871	34.5944	-7.5796
	5000	1	60	0.05	0.10195	0.1519		0.05	0.1	100		0.093183	0.024573	26.3706	0.092774	0.16026	3.4859	-8.5963		0.082347	0.10947	132.937	0.080872	0.019854	3.0314	64.6945			0.15544	0.10611	68.2622	0.14075	-4.8504	281.971	2.3324
	5000	1	60	0.05	0.10195	0.1519		0.05	0.2	100		0.096765	0.024163	24.971	0.097014	-0.046742	3.5922	-5.0824		0.054426	0.11393	209.326	0.054411	0.012015	2.9652	8.8529			0.15077	0.077095	51.1355	0.14131	2.9989	96.4911	-0.74698
	5000	1	60	0.05	0.10195	0.1519		0.05	0.5	100		0.096584	0.023765	24.6057	0.097049	-0.092863	3.6795	-5.2601		0.038468	0.12007	312.145	0.039175	-0.050902	3.0279	-23.0647			0.14565	0.062645	43.0089	0.13783	2.6323	31.7274	-4.1115
	5000	1	60	0.05	0.10195	0.1519		0.05	1	100		0.096343	0.023612	24.5087	0.096798	-0.077361	3.8026	-5.4961		0.033896	0.1243	366.718	0.035553	-0.14473	3.1721	-32.2076			0.14443	0.060587	41.9491	0.13632	3.0844	33.5868	-4.9177
	5000	1	60	0.05	0.10195	0.1519		0.05	2	100		0.096149	0.023574	24.5182	0.096615	-0.038298	3.9725	-5.6869		0.030778	0.12959	421.034	0.034976	-0.34866	3.8229	-38.4438			0.1437	0.059901	41.6862	0.13559	3.0551	33.6689	-5.4013
	5000	1	60	0.05	0.10195	0.1519		0.05	3	100		0.096111	0.024304	25.2873	0.096433	0.79396	15.6427	-5.7239		0.02883	0.13502	468.349	0.034431	-0.59114	5.3106	-42.3407			0.14313	0.058882	41.1399	0.13517	2.8681	32.305	-5.7754
	5000	1	60	0.05	0.10195	0.1519		0.06	0.1	100		0.094307	0.023734	25.1666	0.093403	0.27018	3.4334	-7.4937		0.081822	0.10943	133.743	0.080415	0.02052	3.0324	63.6431			0.15786	0.10799	68.4062	0.14291	-4.2547	276.814	3.9227
	5000	1	60	0.05	0.10195	0.1519		0.06	0.2	100		0.097879	0.023129	23.63	0.097848	0.086768	3.4933	-3.9899		0.05387	0.11375	211.163	0.053567	0.012599	2.9683	7.7397			0.15352	0.07841	51.0753	0.14261	4.5961	137.07	1.0657
	5000	1	60	0.05	0.10195	0.1519		0.06	0.5	100		0.097688	0.022731	23.2687	0.097888	0.055219	3.6045	-4.177		0.037881	0.11986	316.403	0.038435	-0.050326	3.0317	-24.2385			0.14792	0.062452	42.2212	0.13883	2.7388	32.5589	-2.6228
	5000	1	60	0.05	0.10195	0.1519		0.06	1	100		0.097436	0.022583	23.177	0.09765	0.072231	3.7453	-4.4242		0.033285	0.12411	372.865	0.034906	-0.14369	3.1765	-33.43			0.1467	0.060453	41.2094	0.13739	3.1672	33.5353	-3.426
	5000	1	60	0.05	0.10195	0.1519		0.06	2	100		0.09725	0.022622	23.2617	0.097278	0.15134	4.1368	-4.6068		0.030194	0.12952	428.971	0.034108	-0.34358	3.8383	-39.6129			0.14587	0.059564	40.8333	0.13671	3.14	34.1121	-3.9696
	5000	1	60	0.05	0.10195	0.1519		0.06	3	100		0.09723	0.023415	24.0819	0.097101	1.0931	17.8041	-4.6263		0.028262	0.13495	477.491	0.033614	-0.58305	5.3511	-43.4753			0.14532	0.058551	40.2897	0.13658	2.966	32.9775	-4.3286
	5000	1	60	0.05	0.10195	0.1519		0.07	0.1	100		0.095333	0.023156	24.2897	0.094057	0.3418	3.4164	-6.4873		0.081164	0.10941	134.798	0.07957	0.020924	3.0326	62.3276			0.15999	0.11122	69.521	0.1442	-3.769	276.006	5.3238
	5000	1	60	0.05	0.10195	0.1519		0.07	0.2	100		0.098891	0.022362	22.6126	0.098314	0.19125	3.4656	-2.9967		0.053209	0.11359	213.474	0.052878	0.013348	2.9687	6.4181			0.1561	0.079542	50.9568	0.14378	7.0714	197.989	2.7634
	5000	1	60	0.05	0.10195	0.1519		0.07	0.5	100		0.098692	0.02196	22.251	0.09837	0.16624	3.5866	-3.1922		0.037235	0.11957	321.126	0.037896	-0.050065	3.0352	-25.5305			0.15002	0.062579	41.7141	0.14018	2.7879	32.3936	-1.2385
	5000	1	60	0.05	0.10195	0.1519		0.07	1	100		0.098431	0.021808	22.156	0.09818	0.18759	3.7372	-3.4486		0.032625	0.12387	379.662	0.034442	-0.14242	3.1759	-34.7496			0.14877	0.060628	40.7537	0.13858	3.2491	33.9929	-2.0632
	5000	1	60	0.05	0.10195	0.1519		0.07	2	100		0.098242	0.021861	22.2523	0.097911	0.27034	4.1739	-3.6334		0.029501	0.12926	438.174	0.033552	-0.34228	3.8404	-40.9984			0.14791	0.059629	40.3145	0.13801	3.1928	34.1782	-2.6276
	5000	1	60	0.05	0.10195	0.1519		0.07	3	100		0.098209	0.022681	23.0946	0.097672	1.287	19.5552	-3.6655		0.027631	0.13471	487.521	0.03308	-0.58368	5.3644	-44.7378			0.14735	0.058617	39.7806	0.1378	3.0199	33.0496	-2.9958
	5000	1	60	0.05	0.10195	0.1519		0.08	0.1	100		0.096274	0.022771	23.6517	0.094598	0.38667	3.4031	-5.5638		0.080383	0.10942	136.126	0.079111	0.020454	3.0335	60.7651
	5000	1	60	0.05	0.10195	0.1519		0.08	0.2	100		0.099829	0.021808	21.8459	0.098748	0.27126	3.4501	-2.0772		0.052422	0.11342	216.356	0.05216	0.013831	2.969	4.8435
	5000	1	60	0.05	0.10195	0.1519		0.08	0.5	100		0.099628	0.021393	21.4726	0.098803	0.25227	3.5807	-2.2745		0.036376	0.11931	327.993	0.03679	-0.048237	3.0355	-27.2487
	5000	1	60	0.05	0.10195	0.1519		0.08	1	100		0.099359	0.021277	21.4147	0.098669	0.29238	3.8116	-2.538		0.031847	0.12364	388.238	0.033551	-0.13889	3.1833	-36.3057
	5000	1	60	0.05	0.10195	0.1519		0.08	2	100		0.099153	0.021293	21.4749	0.098404	0.36321	4.2184	-2.7399		0.028638	0.12901	450.501	0.03281	-0.34254	3.8489	-42.7238
	5000	1	60	0.05	0.10195	0.1519		0.08	3	100		0.099173	0.02248	22.6673	0.09817	1.7441	24.4534	-2.7208		0.026773	0.13483	503.611	0.032253	-0.56549	5.4276	-46.4545
	5000	1	80	0.05	0.10195	0.1519		0.01	0.1	100		0.070733	0.083467	118.003	0.086268	-2.5112	13.7201	-30.6178		0.084312	0.14956	177.39	0.085739	0.00021258	2.838	68.6242			0.12985	0.18931	145.79	0.12349	-1.6192	86.2433	-14.5166
	5000	1	80	0.05	0.10195	0.1519		0.01	0.2	100		0.074445	0.082661	111.037	0.091562	-2.7036	14.5375	-26.9762		0.055071	0.15546	282.284	0.054847	0.00027832	2.8498	10.1422			0.12704	0.14967	117.814	0.12787	1.0495	70.7581	-16.3649
	5000	1	80	0.05	0.10195	0.1519		0.01	0.5	100		0.074703	0.081371	108.927	0.092141	-2.8666	15.2293	-26.7236		0.032763	0.16421	501.2	0.033209	-0.051533	2.9201	-34.4745			0.12228	0.1195	97.7277	0.12408	1.8557	47.5655	-19.4986
	5000	1	80	0.05	0.10195	0.1519		0.01	1	100		0.074728	0.081237	108.711	0.09164	-2.8464	15.3613	-26.6989		0.023625	0.17264	730.743	0.026089	-0.1342	3.0861	-52.7496			0.11856	0.10583	89.2615	0.1219	-0.621	16.8869	-21.9465
	5000	1	80	0.05	0.10195	0.1519		0.01	2	100		0.075327	0.084283	111.889	0.091153	-1.8487	20.4199	-26.111		0.015402	0.18857	1224.35	0.02153	-0.32507	4.3059	-69.1963			0.11749	0.10558	89.8578	0.11994	-0.47107	18.196	-22.65
	5000	1	80	0.05	0.10195	0.1519		0.01	3	100		0.076922	0.11243	146.164	0.090492	5.5762	184.703	-24.5461		0.0093192	0.20698	2221.03	0.020464	-0.62727	6.36	-81.3617			0.11847	0.12574	106.133	0.11898	3.2101	93.5754	-22.0057
	5000	1	80	0.05	0.10195	0.1519		0.02	0.1	100		0.083004	0.050005	60.2436	0.087359	-0.99696	7.6405	-18.5808		0.083973	0.14946	177.98	0.085003	-0.00050019	2.839	67.9458			0.14127	0.20952	148.32	0.12622	2.6339	170.393	-7.001
	5000	1	80	0.05	0.10195	0.1519		0.02	0.2	100		0.086302	0.049458	57.3083	0.092247	-1.2291	8.1377	-15.3457		0.05474	0.15527	283.661	0.054274	-0.0022679	2.8469	9.4792			0.13631	0.14848	108.927	0.12958	0.43637	83.0138	-10.2648
	5000	1	80	0.05	0.10195	0.1519		0.02	0.5	100		0.086225	0.048548	56.3039	0.092598	-1.349	8.4386	-15.4207		0.032429	0.16409	505.997	0.032546	-0.05159	2.9212	-35.1416			0.13059	0.11306	86.5723	0.12547	2.3444	60.339	-14.0277
	5000	1	80	0.05	0.10195	0.1519		0.02	1	100		0.085979	0.04865	56.5833	0.09221	-1.2427	8.837	-15.6628		0.023241	0.17247	742.091	0.026115	-0.13413	3.0861	-53.5177			0.12648	0.097685	77.2332	0.12303	-0.64139	24.574	-16.7346
	5000	1	80	0.05	0.10195	0.1519		0.02	2	100		0.086409	0.053784	62.2435	0.091674	1.6391	46.9651	-15.2408		0.014826	0.18849	1271.42	0.020196	-0.32384	4.31	-70.349			0.12532	0.097211	77.5682	0.12103	-0.43529	26.3597	-17.4964
	5000	1	80	0.05	0.10195	0.1519		0.02	3	100		0.087941	0.091379	103.909	0.090962	11.7335	403.046	-13.7378		0.0086136	0.20707	2404.01	0.019115	-0.62722	6.3564	-82.7729			0.12616	0.11856	93.9806	0.11987	3.7944	116.59	-16.9462
	5000	1	80	0.05	0.10195	0.1519		0.03	0.1	100		0.088005	0.040757	46.3126	0.088326	-0.1712	5.5665	-13.6755		0.083476	0.14937	178.939	0.084729	-0.0014328	2.8423	66.9521			0.15067	0.22099	146.67	0.12991	1.9411	150.279	-0.80736
	5000	1	80	0.05	0.10195	0.1519		0.03	0.2	100		0.091118	0.039903	43.7926	0.093116	-0.41997	5.8468	-10.6215		0.054257	0.15508	285.831	0.0537	-0.0053421	2.843	8.514			0.14366	0.15433	107.422	0.13134	-0.89894	102.782	-5.4224
	5000	1	80	0.05	0.10195	0.1519		0.03	0.5	100		0.090883	0.039162	43.0902	0.093272	-0.46954	6.2095	-10.8522		0.031912	0.16395	513.77	0.032455	-0.052973	2.9226	-36.1768			0.13753	0.11326	82.3546	0.1274	2.6923	64.6642	-9.4587
	5000	1	80	0.05	0.10195	0.1519		0.03	1	100		0.09054	0.039385	43.5001	0.09271	-0.28819	7.1399	-11.1888		0.022817	0.17236	755.426	0.025952	-0.13555	3.0896	-54.3667			0.13292	0.096474	72.5791	0.12473	-0.35384	32.0164	-12.4936
	5000	1	80	0.05	0.10195	0.1519		0.03	2	100		0.090917	0.045627	50.1858	0.092164	3.9385	81.5576	-10.8191		0.014416	0.18843	1307.11	0.01996	-0.32334	4.3114	-71.1681			0.13155	0.095057	72.2568	0.12275	-0.1276	34.6587	-13.3939
	5000	1	80	0.05	0.10195	0.1519		0.03	3	100		0.09247	0.087493	94.6175	0.091499	13.9072	487.811	-9.2953		0.0079206	0.20702	2613.71	0.018116	-0.62468	6.3532	-84.1588			0.13213	0.11694	88.5017	0.12137	4.1529	126.882	-13.0153
	5000	1	80	0.05	0.10195	0.1519		0.04	0.1	100		0.091098	0.036834	40.4329	0.089617	0.25713	4.9505	-10.6409		0.082905	0.14929	180.079	0.084095	-0.0029465	2.845	65.8095			0.15729	0.23398	148.761	0.13305	0.9963	138.233	3.5455
	5000	1	80	0.05	0.10195	0.1519		0.04	0.2	100		0.094093	0.035758	38.0025	0.094244	0.058519	5.2326	-7.7034		0.05374	0.1549	288.239	0.053379	-0.0076686	2.8435	7.4798			0.14908	0.16365	109.772	0.13358	-2.7024	140.222	-1.8545
	5000	1	80	0.05	0.10195	0.1519		0.04	0.5	100		0.093759	0.035037	37.3693	0.094166	0.04272	5.6511	-8.0308		0.031394	0.16376	521.648	0.032354	-0.054044	2.9258	-37.2125			0.14281	0.11578	81.0741	0.12941	2.9363	69.8086	-5.9839
	5000	1	80	0.05	0.10195	0.1519		0.04	1	100		0.093381	0.035325	37.8288	0.09366	0.27792	7.097	-8.4016		0.022259	0.17222	773.695	0.02546	-0.13371	3.0958	-55.4818			0.13803	0.097416	70.5775	0.12696	-0.26727	39.4829	-9.1328
	5000	1	80	0.05	0.10195	0.1519		0.04	2	100		0.093747	0.042176	44.9899	0.093199	5.3272	108.373	-8.0432		0.013749	0.18831	1369.59	0.019615	-0.31997	4.3184	-72.5019			0.1364	0.095767	70.2089	0.12485	-0.11719	42.3447	-10.2022
	5000	1	80	0.05	0.10195	0.1519		0.04	3	100		0.095286	0.085064	89.2724	0.092499	14.5941	530.559	-6.5332		0.0075042	0.20696	2757.91	0.018415	-0.61722	6.3724	-84.9916			0.13681	0.11694	85.4701	0.12355	3.968	127.778	-9.9309
	5000	1	80	0.05	0.10195	0.1519		0.05	0.1	100		0.093324	0.034811	37.3011	0.091105	0.47565	4.7897	-8.4572		0.082235	0.14923	181.467	0.083474	-0.0031911	2.8485	64.471			0.16441	0.24754	150.56	0.13605	0.047543	134.946	8.2387
	5000	1	80	0.05	0.10195	0.1519		0.05	0.2	100		0.096251	0.033493	34.7974	0.09522	0.31781	5.1009	-5.5864		0.053059	0.15471	291.585	0.053014	-0.0085446	2.8468	6.1175			0.15415	0.1741	112.945	0.13638	-4.221	182.51	1.4811
	5000	1	80	0.05	0.10195	0.1519		0.05	0.5	100		0.095868	0.032818	34.2323	0.094999	0.33635	5.6297	-5.9621		0.030696	0.1635	532.657	0.0314	-0.053554	2.9284	-38.6084			0.14767	0.11992	81.2098	0.13127	3.4748	81.9022	-2.7879
	5000	1	80	0.05	0.10195	0.1519		0.05	1	100		0.095449	0.03313	34.71	0.09452	0.60652	7.4664	-6.373		0.021564	0.17201	797.674	0.024782	-0.1318	3.0981	-56.8721			0.14261	0.099342	69.6606	0.12894	-0.109	47.8891	-6.1165
	5000	1	80	0.05	0.10195	0.1519		0.05	2	100		0.095806	0.040364	42.1314	0.094085	6.1817	127.214	-6.0236		0.01288	0.18817	1460.89	0.01859	-0.31284	4.3108	-74.239			0.14063	0.097242	69.1461	0.12696	-0.037206	51.4338	-7.4175
	5000	1	80	0.05	0.10195	0.1519		0.05	3	100		0.097431	0.08471	86.944	0.093309	15.0334	545.224	-4.4293		0.0068878	0.20718	3007.93	0.017953	-0.60548	6.3832	-86.2244			0.14108	0.11825	83.8141	0.12572	3.9089	128.023	-7.1206
	5000	1	80	0.05	0.10195	0.1519		0.06	0.1	100		0.095092	0.033607	35.3419	0.092524	0.60021	4.7426	-6.7235		0.081482	0.14923	183.147	0.082575	-0.0041954	2.8479	62.9633			0.17075	0.25874	151.534	0.13943	0.68038	127.062	12.4072
	5000	1	80	0.05	0.10195	0.1519		0.06	0.2	100		0.097993	0.032124	32.7817	0.096304	0.49134	5.1343	-3.8779		0.052299	0.15458	295.563	0.052712	-0.0078393	2.8488	4.5977			0.15907	0.17444	109.662	0.13913	-1.6953	140.53	4.7181
	5000	1	80	0.05	0.10195	0.1519		0.06	0.5	100		0.097581	0.031462	32.2421	0.09608	0.53084	5.728	-4.2817		0.029898	0.16323	545.961	0.030553	-0.053047	2.9322	-40.2044			0.15159	0.12652	83.4592	0.13343	4.2696	109.025	-0.20089
	5000	1	80	0.05	0.10195	0.1519		0.06	1	100		0.097138	0.031819	32.7559	0.095569	0.82083	7.8356	-4.7161		0.020783	0.17167	826.026	0.023626	-0.12999	3.1014	-58.4343			0.14628	0.10317	70.5254	0.13109	-0.13628	57.7049	-3.6984
	5000	1	80	0.05	0.10195	0.1519		0.06	2	100		0.097515	0.039376	40.3794	0.094806	6.7205	139.155	-4.3465		0.011986	0.18819	1570.09	0.017644	-0.30611	4.3165	-76.0278			0.14384	0.099777	69.3675	0.12914	-0.22245	63.5756	-5.3071
	5000	1	80	0.05	0.10195	0.1519		0.06	3	100		0.099131	0.084617	85.3586	0.094296	15.3526	554.714	-2.7619		0.0060122	0.20713	3445.17	0.016987	-0.60105	6.373	-87.9756			0.14443	0.12085	83.6774	0.12809	3.6206	126.3	-4.9204
	5000	1	80	0.05	0.10195	0.1519		0.07	0.1	100		0.096567	0.032856	34.0238	0.093873	0.67107	4.7257	-5.277		0.080647	0.14929	185.12	0.081572	-0.0050181	2.8488	61.2934			0.17496	0.27575	157.608	0.14201	0.59255	126.729	15.1796
	5000	1	80	0.05	0.10195	0.1519		0.07	0.2	100		0.099466	0.031252	31.4197	0.097437	0.61298	5.2057	-2.4328		0.051463	0.15451	300.226	0.051111	-0.0073873	2.8506	2.9268			0.16229	0.18343	113.027	0.14106	-0.44573	148.332	6.8389
	5000	1	80	0.05	0.10195	0.1519		0.07	0.5	100		0.099008	0.030567	30.8732	0.096984	0.66405	5.8565	-2.8825		0.029104	0.1631	560.394	0.029571	-0.052486	2.9317	-41.7914			0.15493	0.13419	86.6127	0.13548	6.1386	187.237	1.9975
	5000	1	80	0.05	0.10195	0.1519		0.07	1	100		0.098549	0.030932	31.3872	0.096365	0.9678	8.1648	-3.3321		0.019843	0.17144	863.987	0.022633	-0.13113	3.1009	-60.3145			0.14995	0.10277	68.5378	0.13272	1.4713	51.8248	-1.2821
	5000	1	80	0.05	0.10195	0.1519		0.07	2	100		0.098915	0.038679	39.1028	0.09576	7.0974	148.283	-2.9731		0.011081	0.18812	1697.68	0.017123	-0.30221	4.3228	-77.8384			0.14722	0.09953	67.6075	0.13036	1.3474	56.2995	-3.0829
	5000	1	80	0.05	0.10195	0.1519		0.07	3	100		0.10074	0.085266	84.6412	0.095154	15.0033	531.093	-1.1849		0.0050708	0.2077	4095.9	0.016153	-0.58039	6.4005	-89.8583			0.14793	0.1211	81.8661	0.12962	4.4509	120.264	-2.6163
	5000	1	80	0.05	0.10195	0.1519		0.08	0.1	100		0.097846	0.032377	33.0891	0.094741	0.70754	4.7208	-4.0217		0.079719	0.1494	187.408	0.080706	-0.0059891	2.8505	59.4385
	5000	1	80	0.05	0.10195	0.1519		0.08	0.2	100		0.10074	0.030656	30.4312	0.098497	0.69083	5.2762	-1.1835		0.050515	0.15443	305.704	0.050437	-0.0067878	2.8524	1.0302
	5000	1	80	0.05	0.10195	0.1519		0.08	0.5	100		0.10025	0.029982	29.9072	0.098082	0.75434	5.9723	-1.6644		0.028178	0.16294	578.258	0.029193	-0.050512	2.9316	-43.645
	5000	1	80	0.05	0.10195	0.1519		0.08	1	100		0.099781	0.030353	30.4198	0.097284	1.0643	8.4038	-2.1238		0.018927	0.17125	904.83	0.021702	-0.128	3.1005	-62.1466
	5000	1	80	0.05	0.10195	0.1519		0.08	2	100		0.10014	0.038255	38.2012	0.096414	7.3338	153.986	-1.7711		0.010119	0.18806	1858.5	0.016447	-0.29717	4.325	-79.7623
	5000	1	80	0.05	0.10195	0.1519		0.08	3	100		0.10195	0.085119	83.4937	0.095891	15.161	537.502	0.00014472		0.0042609	0.2075	4869.93	0.015848	-0.57667	6.4038	-91.4782
	5000	1	100	0.05	0.10195	0.1519		0.01	0.1	100		0.060288	0.11661	193.425	0.080006	-1.3359	10.4838	-40.8631		0.087369	0.18583	212.693	0.094048	-0.036076	2.8968	74.7388			0.11762	0.28326	240.836	0.10524	3.6882	117.442	-22.5697
	5000	1	100	0.05	0.10195	0.1519		0.01	0.2	100		0.063634	0.1152	181.039	0.085944	-1.4755	10.8999	-37.5805		0.057237	0.19292	337.049	0.064342	-0.045932	2.8876	14.4744			0.11013	0.18682	169.638	0.11115	2.3359	44.0692	-27.5003
	5000	1	100	0.05	0.10195	0.1519		0.01	0.5	100		0.064173	0.11365	177.091	0.086935	-1.512	11.6961	-37.0518		0.028974	0.2067	713.381	0.038519	-0.099254	2.9946	-42.0517			0.10357	0.14293	138.001	0.10978	1.8478	44.9076	-31.816
	5000	1	100	0.05	0.10195	0.1519		0.01	1	100		0.064791	0.1131	174.566	0.086461	-1.4989	12.0328	-36.4463		0.014855	0.22227	1496.29	0.024615	-0.16749	3.1965	-70.2904			0.10093	0.12627	125.105	0.10779	-0.12554	15.1248	-33.5549
	5000	1	100	0.05	0.10195	0.1519		0.01	2	100		0.067303	0.13065	194.126	0.08525	2.3825	65.5276	-33.9822		0.0015569	0.25148	16152.3	0.015033	-0.2991	4.1565	-96.8861			0.10097	0.13128	130.021	0.10551	1.7858	43.2815	-33.5297
	5000	1	100	0.05	0.10195	0.1519		0.01	3	100		0.071417	0.18669	261.414	0.084404	13.1643	452.951	-29.9465		-0.0056492	0.28096	-4973.47	0.012354	-0.38379	5.4334	-111.299			0.10436	0.18095	173.399	0.10435	11.8981	397.413	-31.2999
	5000	1	100	0.05	0.10195	0.1519		0.02	0.1	100		0.078923	0.068602	86.9225	0.082626	-0.087804	8.018	-22.5838		0.086848	0.18576	213.893	0.092917	-0.036181	2.897	73.6968			0.13292	0.3819	287.305	0.11085	-1.2511	466.667	-12.4926
	5000	1	100	0.05	0.10195	0.1519		0.02	0.2	100		0.081577	0.067441	82.6718	0.087557	-0.25871	8.3466	-19.9805		0.05672	0.19269	339.719	0.064047	-0.046945	2.8883	13.439			0.12338	0.19318	156.565	0.11525	2.174	47.1805	-18.7722
	5000	1	100	0.05	0.10195	0.1519		0.02	0.5	100		0.081572	0.067053	82.2006	0.087993	-0.046623	11.1463	-19.9855		0.028381	0.20648	727.533	0.037553	-0.098287	2.9975	-43.2377			0.11493	0.13985	121.682	0.11204	1.5852	52.7014	-24.3402
	5000	1	100	0.05	0.10195	0.1519		0.02	1	100		0.08187	0.068161	83.2558	0.087427	0.30016	14.2036	-19.6935		0.01413	0.22235	1573.58	0.023729	-0.15987	3.2087	-71.7394			0.11166	0.12138	108.702	0.10994	-0.44882	23.0575	-26.4893
	5000	1	100	0.05	0.10195	0.1519		0.02	2	100		0.084167	0.09478	112.609	0.086161	8.7677	209.904	-17.4394		0.00088169	0.25148	28522.6	0.014793	-0.29444	4.1692	-98.2366			0.11157	0.12451	111.597	0.10702	2.0328	54.8959	-26.5494
	5000	1	100	0.05	0.10195	0.1519		0.02	3	100		0.088319	0.18056	204.441	0.085112	27.0922	1246.2	-13.3673		-0.0064098	0.28083	-4381.25	0.012027	-0.38192	5.4459	-112.82			0.11501	0.19019	165.365	0.10557	18.9636	793.228	-24.2837
	5000	1	100	0.05	0.10195	0.1519		0.03	0.1	100		0.086205	0.055247	64.0885	0.084408	0.56442	7.1626	-15.4409		0.086244	0.18571	215.334	0.09243	-0.036561	2.8971	72.4885			0.13961	0.41428	296.739	0.11535	-3.0916	375.762	-8.0914
	5000	1	100	0.05	0.10195	0.1519		0.03	0.2	100		0.088679	0.053966	60.8554	0.0889	0.4323	7.6086	-13.0136		0.056012	0.19249	343.666	0.063253	-0.046681	2.8884	12.0233			0.13422	0.20471	152.524	0.11909	1.6769	51.8847	-11.6412
	5000	1	100	0.05	0.10195	0.1519		0.03	0.5	100		0.08847	0.053777	60.7855	0.089108	0.86407	13.9375	-13.2191		0.027525	0.20613	748.902	0.037019	-0.10078	3.0023	-44.951			0.12569	0.14186	112.866	0.11584	1.5327	55.9398	-17.2535
	5000	1	100	0.05	0.10195	0.1519		0.03	1	100		0.08864	0.055731	62.8732	0.088587	1.5007	21.6405	-13.052		0.013192	0.22211	1683.66	0.0228	-0.15911	3.2122	-73.6163			0.12153	0.11982	98.5942	0.11269	0.048227	26.6494	-19.9951
	5000	1	100	0.05	0.10195	0.1519		0.03	2	100		0.090977	0.08623	94.7831	0.087228	11.7706	300.725	-10.7602		1.8891e-05	0.25129	1.33024e+06	0.013728	-0.28705	4.1671	-99.9622			0.12093	0.12307	101.771	0.10983	2.4747	58.954	-20.3869
	5000	1	100	0.05	0.10195	0.1519		0.03	3	100		0.095533	0.19352	202.572	0.086236	34.9056	1816.35	-6.2912		-0.0073012	0.28081	-3846.11	0.010949	-0.36968	5.4325	-114.603			0.12449	0.2034	163.38	0.10837	24.8552	1168.86	-18.042
	5000	1	100	0.05	0.10195	0.1519		0.04	0.1	100		0.090532	0.049567	54.751	0.08643	0.89474	6.8664	-11.1959		0.085477	0.1857	217.245	0.092077	-0.036938	2.8989	70.9549			0.1482	0.44463	300.013	0.12095	-3.4403	318.502	-2.4331
	5000	1	100	0.05	0.10195	0.1519		0.04	0.2	100		0.092924	0.047976	51.6293	0.090194	0.80037	7.4771	-8.8505		0.055174	0.19231	348.543	0.062066	-0.04593	2.8906	10.3487			0.14302	0.22114	154.614	0.12326	0.77877	72.8218	-5.8431
	5000	1	100	0.05	0.10195	0.1519		0.04	0.5	100		0.092593	0.047955	51.7914	0.090301	1.4109	17.2178	-9.1746		0.026487	0.20595	777.561	0.035997	-0.097659	3.0027	-47.0269			0.13376	0.14321	107.059	0.11918	1.9311	53.9739	-11.9397
	5000	1	100	0.05	0.10195	0.1519		0.04	1	100		0.092625	0.050431	54.4468	0.089721	2.2386	28.6805	-9.1437		0.012335	0.2219	1798.88	0.022316	-0.15645	3.2166	-75.3292			0.12875	0.12261	95.235	0.11596	0.076006	32.7629	-15.2425
	5000	1	100	0.05	0.10195	0.1519		0.04	2	100		0.094976	0.082876	87.2604	0.088655	13.2419	349.75	-6.8375		-0.00085581	0.25125	-29357.5	0.012572	-0.28289	4.1713	-101.712			0.12775	0.12485	97.7275	0.11288	2.5072	59.8634	-15.8968
	5000	1	100	0.05	0.10195	0.1519		0.04	3	100		0.10002	0.20999	209.94	0.087681	40.5189	2266.65	-1.8858		-0.0083294	0.2814	-3378.44	0.0091453	-0.36466	5.4416	-116.659			0.1311	0.21909	167.12	0.11148	29.624	1504.85	-13.6936
	5000	1	100	0.05	0.10195	0.1519		0.05	0.1	100		0.093525	0.0466	49.8259	0.088731	1.0435	6.7023	-8.2604		0.084646	0.18568	219.359	0.091311	-0.035558	2.9005	69.2923			0.15618	0.50879	325.769	0.1265	-0.95672	310.698	2.8191
	5000	1	100	0.05	0.10195	0.1519		0.05	0.2	100		0.095893	0.044836	46.7558	0.092035	1.0015	7.4862	-5.9373		0.054257	0.19218	354.215	0.060521	-0.043605	2.8928	8.513			0.15194	0.23355	153.708	0.12773	2.6361	88.5307	0.027868
	5000	1	100	0.05	0.10195	0.1519		0.05	0.5	100		0.095382	0.044742	46.9081	0.091881	1.6979	19.7785	-6.4389		0.025539	0.20564	805.196	0.034733	-0.097763	2.9994	-48.9226			0.13971	0.14805	105.973	0.12238	1.7352	55.1743	-8.0266
	5000	1	100	0.05	0.10195	0.1519		0.05	1	100		0.095408	0.047718	50.0147	0.090949	2.6759	33.8017	-6.4132		0.011422	0.22168	1940.76	0.020791	-0.15257	3.2205	-77.1551			0.13386	0.12785	95.5087	0.11862	-0.15182	40.2578	-11.875
	5000	1	100	0.05	0.10195	0.1519		0.05	2	100		0.097793	0.08127	83.1038	0.089725	13.9871	376.069	-4.0743		-0.0019789	0.2513	-12699.1	0.011446	-0.27517	4.1681	-103.958			0.13229	0.12721	96.1577	0.11599	2.3172	61.6826	-12.9098
	5000	1	100	0.05	0.10195	0.1519		0.05	3	100		0.10318	0.22828	221.25	0.08892	44.9925	2643.41	1.2059		-0.0091283	0.28178	-3086.86	0.0085385	-0.35783	5.4429	-118.257			0.13644	0.23508	172.3	0.11433	34.3426	1851.5	-10.1799
	5000	1	100	0.05	0.10195	0.1519		0.06	0.1	100		0.095811	0.044775	46.7332	0.090371	1.1027	6.5396	-6.0184		0.083702	0.18569	221.846	0.090173	-0.035417	2.8998	67.4042			0.16286	0.5688	349.259	0.1299	-7.1278	324.845	7.2139
	5000	1	100	0.05	0.10195	0.1519		0.06	0.2	100		0.098155	0.042914	43.7207	0.093479	1.1151	7.5326	-3.7193		0.053276	0.19206	360.504	0.05912	-0.042383	2.8976	6.5522			0.1607	0.24128	150.139	0.13049	4.997	107.415	5.7957
	5000	1	100	0.05	0.10195	0.1519		0.06	0.5	100		0.097578	0.042963	44.0295	0.092963	1.9159	21.9235	-4.2845		0.024506	0.20548	838.491	0.034073	-0.094167	3.0016	-50.987			0.1449	0.15379	106.132	0.12475	1.5547	59.0744	-4.6057
	5000	1	100	0.05	0.10195	0.1519		0.06	1	100		0.097642	0.046153	47.2677	0.092079	2.9439	37.2075	-4.2219		0.010336	0.22167	2144.61	0.019506	-0.14529	3.2243	-79.3274			0.13878	0.13074	94.209	0.12088	-0.018347	50.6749	-8.6379
	5000	1	100	0.05	0.10195	0.1519		0.06	2	100		0.10006	0.08043	80.3816	0.090689	14.3838	390.275	-1.8497		-0.0030665	0.25164	-8205.95	0.010679	-0.26663	4.1636	-106.133			0.13676	0.12662	92.5877	0.11824	2.9158	65.6275	-9.9668
	5000	1	100	0.05	0.10195	0.1519		0.06	3	100		0.10628	0.25033	235.538	0.089929	47.6165	2867.43	4.2516		-0.010004	0.2822	-2820.99	0.0072908	-0.3347	5.4364	-120.007			0.14132	0.25392	179.672	0.11692	38.0627	2136.28	-6.9639
	5000	1	100	0.05	0.10195	0.1519		0.07	0.1	100		0.097681	0.043617	44.6522	0.092055	1.1372	6.4687	-4.1835		0.082686	0.18573	224.619	0.089186	-0.034322	2.901	65.3725			0.1752	0.66101	377.288	0.13382	-5.0339	421.193	15.3395
	5000	1	100	0.05	0.10195	0.1519		0.07	0.2	100		0.10001	0.04167	41.6667	0.094926	1.1866	7.5643	-1.902		0.052216	0.19197	367.636	0.05818	-0.039727	2.8993	4.4329			0.16588	0.25136	151.538	0.13363	5.2568	128.689	9.2009
	5000	1	100	0.05	0.10195	0.1519		0.07	0.5	100		0.099432	0.041919	42.1586	0.094198	2.0569	23.3192	-2.4659		0.023562	0.20538	871.653	0.032831	-0.089108	3.0051	-52.8765			0.14877	0.15854	106.566	0.12675	1.6183	65.6134	-2.0623
	5000	1	100	0.05	0.10195	0.1519		0.07	1	100		0.099436	0.045145	45.4014	0.09313	3.1136	39.4797	-2.4621		0.0092346	0.22159	2399.6	0.018062	-0.13983	3.2215	-81.5307			0.14243	0.13196	92.6471	0.12292	0.99034	50.3612	-6.2333
	5000	1	100	0.05	0.10195	0.1519		0.07	2	100		0.10177	0.079781	78.3941	0.09183	14.7008	401.98	-0.17396		-0.0044931	0.25143	-5595.92	0.0080265	-0.26031	4.17	-108.986			0.1401	0.12996	92.7626	0.12021	2.9325	70.9775	-7.7704
	5000	1	100	0.05	0.10195	0.1519		0.07	3	100		0.10831	0.27163	250.78	0.090869	50.9836	3165.02	6.2465		-0.011174	0.28198	-2523.41	0.005888	-0.33246	5.4569	-122.349			0.1449	0.27356	188.795	0.11866	41.6867	2429.31	-4.6102
	5000	1	100	0.05	0.10195	0.1519		0.08	0.1	100		0.099258	0.042854	43.1742	0.093429	1.1542	6.415	-2.637		0.081617	0.18584	227.692	0.087946	-0.033318	2.9013	63.2348
	5000	1	100	0.05	0.10195	0.1519		0.08	0.2	100		0.10156	0.040805	40.1774	0.096117	1.235	7.5962	-0.37709		0.051131	0.19191	375.337	0.057035	-0.037381	2.9002	2.2621
	5000	1	100	0.05	0.10195	0.1519		0.08	0.5	100		0.10097	0.041165	40.7678	0.095449	2.1706	24.5726	-0.95298		0.022425	0.20534	915.656	0.032195	-0.084107	3.01	-55.1491
	5000	1	100	0.05	0.10195	0.1519		0.08	1	100		0.10099	0.044576	44.1375	0.094359	3.2327	40.7282	-0.93515		0.0081292	0.22166	2726.67	0.017159	-0.13282	3.2214	-83.7416
	5000	1	100	0.05	0.10195	0.1519		0.08	2	100		0.10334	0.079479	76.9065	0.092915	14.8253	406.786	1.3714		-0.0054591	0.25158	-4608.4	0.0062988	-0.24815	4.1675	-110.918
	5000	1	100	0.05	0.10195	0.1519		0.08	3	100		0.10981	0.29962	272.86	0.092097	51.1623	3224.5	7.7103		-0.011882	0.28267	-2378.95	0.0046201	-0.30294	5.4633	-123.764
	5000	1	120	0.05	0.10195	0.1519		0.01	0.1	100		0.057277	0.15178	264.996	0.078141	1.2096	55.2203	-43.8167		0.089932	0.2223	247.189	0.095588	-0.038996	2.9547	79.865			0.093202	0.34822	373.618	0.09229	-7.0572	345.845	-38.6428
	5000	1	120	0.05	0.10195	0.1519		0.01	0.2	100		0.059881	0.14966	249.929	0.08319	1.1911	58.23	-41.2621		0.058438	0.22964	392.966	0.064752	-0.053545	2.9853	16.8761			0.090938	0.26777	294.448	0.10097	-15.2018	789.082	-40.1328
	5000	1	120	0.05	0.10195	0.1519		0.01	0.5	100		0.060882	0.1494	245.386	0.084097	1.4373	61.0088	-40.2803		0.02661	0.24602	924.553	0.029118	-0.11359	3.1595	-46.7798			0.088821	0.15415	173.552	0.09942	0.097214	15.5398	-41.5264
	5000	1	120	0.05	0.10195	0.1519		0.01	1	100		0.053345	0.63594	1192.12	0.083155	-60.2759	4050.16	-47.6731		0.0097528	0.26739	2741.67	0.010681	-0.10684	3.4805	-80.4944			0.080839	0.56395	697.614	0.098201	-59.8529	4004.59	-46.7812
	5000	1	120	0.05	0.10195	0.1519		0.01	2	100		0.078601	1.0051	1278.71	0.081859	53.4197	3585.52	-22.8994		-0.005593	0.31129	-5565.6	0.0018264	-0.14125	4.5561	-111.186			0.10232	0.87513	855.252	0.096944	52.2864	3511.07	-32.6369
	5000	1	120	0.05	0.10195	0.1519		0.01	3	100		0.068302	0.51623	755.808	0.080267	16.8006	1013.21	-33.0019		-0.01709	0.35563	-2081.01	-0.0025654	-0.18398	5.9458	-134.179			0.093917	0.4801	511.196	0.093565	17.419	1049.62	-38.1718
	5000	1	120	0.05	0.10195	0.1519		0.02	0.1	100		0.078582	0.090269	114.872	0.081063	2.465	62.9098	-22.9182		0.089241	0.22224	249.037	0.09535	-0.038822	2.9556	78.4813			0.11186	0.37961	339.362	0.099612	-4.7686	267.265	-26.3603
	5000	1	120	0.05	0.10195	0.1519		0.02	0.2	100		0.080804	0.08894	110.068	0.084878	2.4963	66.5984	-20.7382		0.057834	0.22947	396.764	0.063743	-0.053452	2.9847	15.6688			0.10807	0.27526	254.702	0.10518	-14.0495	712.425	-28.8524
	5000	1	120	0.05	0.10195	0.1519		0.02	0.5	100		0.081399	0.091542	112.46	0.085257	3.4423	76.7316	-20.1549		0.025798	0.24586	953.006	0.028409	-0.11306	3.1575	-48.4039			0.10314	0.15451	149.811	0.10219	0.43618	22.3704	-32.1007
	5000	1	120	0.05	0.10195	0.1519		0.02	1	100		0.073386	0.6257	852.618	0.084139	-63.3686	4330.05	-28.015		0.00906	0.26736	2950.98	0.0096386	-0.10429	3.4782	-81.8801			0.093381	0.56286	602.757	0.1005	-60.2471	4041.15	-38.5248
	5000	1	120	0.05	0.10195	0.1519		0.02	2	100		0.098138	0.99671	1015.62	0.082884	54.6878	3702.91	-3.7357		-0.006565	0.31124	-4740.91	0.00085583	-0.13537	4.552	-113.13			0.11399	0.8725	765.445	0.098967	52.6989	3550.73	-24.9603
	5000	1	120	0.05	0.10195	0.1519		0.02	3	100		0.087834	0.50536	575.357	0.081143	17.9335	1104.43	-13.8434		-0.018219	0.35601	-1954.06	-0.0049316	-0.17798	5.9228	-136.438			0.10539	0.47873	454.244	0.095897	17.5626	1062.24	-30.6192
	5000	1	120	0.05	0.10195	0.1519		0.03	0.1	100		0.087228	0.072374	82.9717	0.084009	3.0342	63.3769	-14.4376		0.088416	0.22212	251.22	0.09483	-0.037773	2.9572	76.832			0.12492	0.40739	326.122	0.10785	-4.5029	209.118	-17.7619
	5000	1	120	0.05	0.10195	0.1519		0.03	0.2	100		0.089309	0.070944	79.4374	0.086961	3.1496	68.6186	-12.3964		0.057019	0.22934	402.228	0.063064	-0.051638	2.987	14.037			0.12017	0.28641	238.332	0.11107	-12.6337	614.512	-20.888
	5000	1	120	0.05	0.10195	0.1519		0.03	0.5	100		0.089481	0.074938	83.7476	0.087019	4.8201	93.4737	-12.2273		0.024934	0.24565	985.189	0.02735	-0.10941	3.16	-50.1322			0.11465	0.15751	137.386	0.10605	0.8356	27.7158	-24.5257
	5000	1	120	0.05	0.10195	0.1519		0.03	1	100		0.081312	0.6227	765.819	0.08587	-64.3754	4416.67	-20.2401		0.0083432	0.2676	3207.44	0.0084795	-0.095673	3.4786	-83.3136			0.10396	0.56219	540.799	0.10424	-60.5439	4064.61	-31.5632
	5000	1	120	0.05	0.10195	0.1519		0.03	2	100		0.10746	0.99917	929.846	0.084273	54.2914	3664.75	5.4043		-0.0070203	0.31226	-4447.94	0.00020796	-0.12157	4.5417	-114.041			0.12474	0.87525	701.673	0.10206	52.2036	3503.96	-17.882
	5000	1	120	0.05	0.10195	0.1519		0.03	3	100		0.097854	0.51536	526.659	0.082585	17.7217	1034.94	-4.0138		-0.018931	0.35724	-1887	-0.0056499	-0.15877	5.876	-137.863			0.11695	0.48728	416.653	0.099415	17.219	997.02	-23.0078
	5000	1	120	0.05	0.10195	0.1519		0.04	0.1	100		0.092166	0.064781	70.2875	0.086438	3.1895	59.7524	-9.5937		0.0876	0.2221	253.54	0.093624	-0.036014	2.9582	75.1999			0.13603	0.4327	318.086	0.11536	-4.1915	170.198	-10.4461
	5000	1	120	0.05	0.10195	0.1519		0.04	0.2	100		0.094122	0.06331	67.2632	0.089572	3.3816	65.774	-7.6747		0.056158	0.22932	408.344	0.061701	-0.049121	2.9859	12.3152			0.12982	0.29762	229.263	0.11603	-11.4547	534.112	-14.5382
	5000	1	120	0.05	0.10195	0.1519		0.04	0.5	100		0.09421	0.06816	72.349	0.089172	5.5716	104.399	-7.5887		0.024179	0.24562	1015.86	0.026737	-0.10538	3.1567	-51.6419			0.12208	0.16038	131.374	0.11002	0.70254	31.3344	-19.6318
	5000	1	120	0.05	0.10195	0.1519		0.04	1	100		0.086597	0.62655	723.53	0.087446	-62.9793	4314.94	-15.0564		0.0078919	0.26803	3396.29	0.0073627	-0.081165	3.4837	-84.2163			0.11138	0.56488	507.173	0.1077	-59.5486	3993.25	-26.6761
	5000	1	120	0.05	0.10195	0.1519		0.04	2	100		0.11276	1.002	888.681	0.086084	53.8977	3622.6	10.6037		-0.0080353	0.31257	-3890.02	-0.00091455	-0.11232	4.5321	-116.071			0.13216	0.87766	664.103	0.10481	51.8227	3464.43	-12.9972
	5000	1	120	0.05	0.10195	0.1519		0.04	3	100		0.10298	0.51942	504.379	0.084118	17.5324	1004.64	1.0168		-0.019767	0.35748	-1808.47	-0.0077252	-0.15154	5.8587	-139.535			0.12394	0.4915	396.575	0.10203	17.0062	965.335	-18.409
	5000	1	120	0.05	0.10195	0.1519		0.05	0.1	100		0.095661	0.06078	63.5371	0.08872	3.2001	55.3049	-6.1655		0.086695	0.22214	256.23	0.09286	-0.034209	2.9588	73.3895			0.14209	0.47054	331.157	0.12096	-4.2186	134.98	-6.4581
	5000	1	120	0.05	0.10195	0.1519		0.05	0.2	100		0.097475	0.058948	60.4746	0.091596	3.4684	62.8903	-4.3857		0.05519	0.22909	415.104	0.06105	-0.049446	2.9859	10.3793			0.13664	0.31161	228.053	0.12096	-10.7726	459.205	-10.0471
	5000	1	120	0.05	0.10195	0.1519		0.05	0.5	100		0.097497	0.064473	66.1278	0.09078	6.0554	112.727	-4.3641		0.023155	0.24545	1060.03	0.02516	-0.10097	3.1612	-53.6902			0.13007	0.16446	126.44	0.11334	1.6019	39.5811	-14.371
	5000	1	120	0.05	0.10195	0.1519		0.05	1	100		0.089614	0.62343	695.677	0.089504	-64.1093	4400.83	-12.0965		0.0069926	0.26801	3832.71	0.0070578	-0.074567	3.4873	-86.0148			0.11754	0.56348	479.407	0.11081	-60.1445	4034	-22.6218
	5000	1	120	0.05	0.10195	0.1519		0.05	2	100		0.11526	0.99886	866.616	0.08748	54.3302	3667.83	13.0588		-0.0093462	0.31241	-3342.69	-0.0029683	-0.1052	4.5307	-118.692			0.13767	0.87542	635.89	0.10784	52.1386	3498.22	-9.3693
	5000	1	120	0.05	0.10195	0.1519		0.05	3	100		0.10507	0.50701	482.547	0.085835	17.9101	1090.21	3.064		-0.020192	0.35831	-1774.5	-0.0090369	-0.13737	5.8426	-140.384			0.12859	0.48165	374.563	0.10481	17.3226	1035.22	-15.346
	5000	1	120	0.05	0.10195	0.1519		0.06	0.1	100		0.098323	0.058301	59.2953	0.090867	3.1529	51.1222	-3.5539		0.085694	0.22225	259.35	0.091915	-0.033179	2.9573	71.3873			0.1511	0.5225	345.803	0.12549	-4.1215	117.921	-0.52866
	5000	1	120	0.05	0.10195	0.1519		0.06	0.2	100		0.10015	0.056429	56.3468	0.093504	3.4704	58.8705	-1.7657		0.054253	0.22912	422.312	0.059768	-0.048175	2.9825	8.5069			0.14321	0.32753	228.7	0.12486	-10.6157	414.046	-5.718
	5000	1	120	0.05	0.10195	0.1519		0.06	0.5	100		0.10008	0.062264	62.2168	0.092517	6.349	118.191	-1.8351		0.022187	0.24543	1106.2	0.024119	-0.0961	3.1607	-55.6266			0.13504	0.17034	126.139	0.1167	1.5021	49.0602	-11.0987
	5000	1	120	0.05	0.10195	0.1519		0.06	1	100		0.09246	0.62739	678.555	0.091327	-62.6692	4295.81	-9.3052		0.0058726	0.26786	4561.11	0.0057709	-0.071575	3.4964	-88.2547			0.12304	0.56731	461.081	0.11371	-58.7726	3931.15	-18.9992
	5000	1	120	0.05	0.10195	0.1519		0.06	2	100		0.11779	1.0003	849.224	0.089362	54.1303	3646.93	15.5373		-0.010186	0.3127	-3069.72	-0.0039906	-0.094856	4.5442	-120.373			0.14193	0.87662	617.644	0.11077	51.9416	3478.3	-6.5638
	5000	1	120	0.05	0.10195	0.1519		0.06	3	100		0.10749	0.50783	472.449	0.087205	17.7561	1081.79	5.4357		-0.021646	0.35934	-1660.12	-0.0099015	-0.12991	5.8269	-143.291			0.13281	0.48357	364.117	0.10753	17.1107	1018.72	-12.5697
	5000	1	120	0.05	0.10195	0.1519		0.07	0.1	100		0.10044	0.056748	56.4996	0.092478	3.0644	46.8896	-1.4774		0.084681	0.22242	262.657	0.090904	-0.032424	2.9548	69.3614			0.16205	0.60066	370.659	0.12939	-2.6072	117.292	6.6838
	5000	1	120	0.05	0.10195	0.1519		0.07	0.2	100		0.10228	0.054845	53.625	0.094797	3.4171	54.5435	0.32266		0.053244	0.22917	430.426	0.058679	-0.045437	2.9805	6.4872			0.14899	0.35135	235.826	0.12826	-11.3598	406.648	-1.9187
	5000	1	120	0.05	0.10195	0.1519		0.07	0.5	100		0.10219	0.060923	59.6206	0.094032	6.4999	120.906	0.23433		0.021278	0.24569	1154.68	0.022536	-0.093175	3.157	-57.4448			0.13991	0.17748	126.852	0.11961	2.7882	72.1112	-7.8933
	5000	1	120	0.05	0.10195	0.1519		0.07	1	100		0.094464	0.6243	660.88	0.092701	-63.8223	4378.95	-7.3392		0.0046523	0.26796	5759.69	0.0045078	-0.060767	3.5035	-90.6954			0.1276	0.56601	443.572	0.11652	-59.3359	3967.14	-15.9954
	5000	1	120	0.05	0.10195	0.1519		0.07	2	100		0.12156	1.0071	828.439	0.090492	53.1502	3549.66	19.2409		-0.011353	0.31369	-2763.07	-0.0051915	-0.086763	4.5316	-122.706			0.1483	0.88293	595.356	0.11319	50.9393	3379.5	-2.3684
	5000	1	120	0.05	0.10195	0.1519		0.07	3	100		0.10927	0.507	463.99	0.088622	17.9032	1088.93	7.1829		-0.022758	0.35992	-1581.52	-0.011507	-0.11752	5.8152	-145.516			0.13725	0.48261	351.619	0.11031	17.2057	1025.4	-9.642
	5000	1	120	0.05	0.10195	0.1519		0.08	0.1	100		0.10221	0.055704	54.5017	0.094209	2.9593	42.8624	0.25405		0.083648	0.22265	266.173	0.089728	-0.031548	2.9525	67.296
	5000	1	120	0.05	0.10195	0.1519		0.08	0.2	100		0.10405	0.053864	51.7672	0.096265	3.3494	50.2128	2.0635		0.052165	0.22933	439.616	0.057172	-0.041832	2.9801	4.3298
	5000	1	120	0.05	0.10195	0.1519		0.08	0.5	100		0.104	0.060765	58.4251	0.09531	6.606	119.307	2.0188		0.020201	0.24581	1216.82	0.022029	-0.083554	3.1688	-59.5985
	5000	1	120	0.05	0.10195	0.1519		0.08	1	100		0.095956	0.6222	648.414	0.094212	-64.5845	4437.46	-5.8755		0.0034252	0.26813	7828.05	0.0035398	-0.058173	3.5043	-93.1496
	5000	1	120	0.05	0.10195	0.1519		0.08	2	100		0.12318	1.0046	815.544	0.092156	53.4553	3583.28	20.8316		-0.012503	0.31401	-2511.42	-0.0074455	-0.075261	4.5343	-125.007
	5000	1	120	0.05	0.10195	0.1519		0.08	3	100		0.11175	0.51729	462.886	0.090058	17.4057	1014.55	9.6197		-0.023757	0.36042	-1517.11	-0.01298	-0.10117	5.8132	-147.514

## Sheet: VB
Ki probability distribution shape when BAFPIC, implemented with a constant VB =5%, is used to fit a TAC with different values of vascular volume fraction (VB): Simulated Ki =0.10195 mL•cm-3•min-1
Noise	VB Simulated in TAC	Ki Average	CoV	Ki Median	skewness	kurtosis	Bias
Sf
	%	mL•cm-3•min-1	%	mL•cm-3•min-1			%
100	0	.101±.033	32.6465	0.10375	-0.34814	3.0962	-0.62844
100	5	.097±.033	34.0142	0.09904	-0.39183	3.1036	-5.3228
100	10	.092±.031	34.0438	0.095275	-0.44187	3.1672	-9.3825
100	25	.078±.029	36.726	0.081358	-0.56568	3.3407	-23.6355
120	0	.099±.039	39.2738	0.10136	-0.33708	3.1699	-2.9605
120	5	.096±.038	39.5688	0.098632	-0.37477	3.359	-5.5827
120	10	.091±.036	40.3005	0.093907	-0.41552	3.2306	-11.2202
120	25	.078±.033	42.9018	0.081286	-0.48306	3.3714	-23.597
